# Supplementary material for: A comparative plastomic analysis of Ziziphus jujuba var. spinosa (Bunge) Hu ex H. F. Chow and implication of the origin of Chinese jujube
Source: AoB Plants. 2023 Feb 21;15(2):plad006. doi: 10.1093/aobpla/plad006 (PMC10071050; doi:10.1093/aobpla/plad006)
Supplement: plad006_suppl_Supplementary_Table_S10 [file plad006_suppl_supplementary_table_s10.xlsx]

## Sheet: S6
Taxon	Gene name	Nucleotide sites	Amino acid sites	Effect	Score
L. chuanxiong	accD	1186	396	CCA (P) => TCA (S)	1
L. chuanxiong	accD	1394	465	CCT (P) => CTT (L)	1
L. chuanxiong	accD	74	25	ACG (T) => ATG (M)	1
L. chuanxiong	accD	785	262	TCG (S) => TTG (L)	0.8
L. chuanxiong	atpA	791	264	CCC (P) => CTC (L)	1
L. chuanxiong	atpB	1487	496	TCG (S) => TTG (L)	1
L. chuanxiong	atpB	35	12	GCT (A) => GTT (V)	0.86
L. chuanxiong	matK	1013	338	GCG (A) => GTG (V)	0.86
L. chuanxiong	matK	640	214	CAT (H) => TAT (Y)	1
L. chuanxiong	matK	991	331	CTT (L) => TTT (F)	0.86
L. chuanxiong	ndhA	107	36	CCT (P) => CTT (L)	1
L. chuanxiong	ndhA	1073	358	TCC (S) => TTC (F)	1
L. chuanxiong	ndhA	320	107	ACA (T) => ATA (I)	1
L. chuanxiong	ndhA	566	189	TCA (S) => TTA (L)	1
L. chuanxiong	ndhB	1481	494	CCA (P) => CTA (L)	1
L. chuanxiong	ndhB	149	50	TCA (S) => TTA (L)	1
L. chuanxiong	ndhB	467	156	CCA (P) => CTA (L)	1
L. chuanxiong	ndhB	586	196	CAT (H) => TAT (Y)	1
L. chuanxiong	ndhB	611	204	TCA (S) => TTA (L)	0.8
L. chuanxiong	ndhB	737	246	CCA (P) => CTA (L)	1
L. chuanxiong	ndhB	746	249	TCT (S) => TTT (F)	1
L. chuanxiong	ndhB	830	277	TCA (S) => TTA (L)	1
L. chuanxiong	ndhB	836	279	TCA (S) => TTA (L)	1
L. chuanxiong	ndhB	902	301	ACC (T) => ATC (I)	1
L. chuanxiong	ndhD	1298	433	TCA (S) => TTA (L)	0.8
L. chuanxiong	ndhD	2	1	ACG (T) => ATG (M)	1
L. chuanxiong	ndhD	674	225	TCG (S) => TTG (L)	1
L. chuanxiong	ndhD	878	293	TCA (S) => TTA (L)	1
L. chuanxiong	ndhF	2209	737	CTT (L) => TTT (F)	1
L. chuanxiong	ndhF	290	97	TCA (S) => TTA (L)	1
L. chuanxiong	ndhG	166	56	CAT (H) => TAT (Y)	0.8
L. chuanxiong	ndhG	314	105	ACA (T) => ATA (I)	0.8
L. chuanxiong	petB	418	140	CGG (R) => TGG (W)	1
L. chuanxiong	petB	611	204	CCA (P) => CTA (L)	1
L. chuanxiong	petG	104	35	TCG (S) => TTG (L)	1
L. chuanxiong	psaI	104	35	ACT (T) => ATT (I)	1
L. chuanxiong	psbE	214	72	CCT (P) => TCT (S)	1
L. chuanxiong	psbF	77	26	TCT (S) => TTT (F)	1
L. chuanxiong	rpl20	308	103	TCA (S) => TTA (L)	0.86
L. chuanxiong	rpoA	833	278	TCA (S) => TTA (L)	1
L. chuanxiong	rpoB	1450	484	CCT (P) => TCT (S)	1
L. chuanxiong	rpoB	2000	667	TCT (S) => TTT (F)	1
L. chuanxiong	rpoB	2426	809	TCA (S) => TTA (L)	0.86
L. chuanxiong	rpoB	338	113	TCT (S) => TTT (F)	1
L. chuanxiong	rpoB	551	184	TCA (S) => TTA (L)	1
L. chuanxiong	rpoB	566	189	TCG (S) => TTG (L)	1
L. chuanxiong	rpoC1	1450	484	CGT (R) => TGT (C)	1
L. chuanxiong	rpoC1	41	14	TCA (S) => TTA (L)	1
L. chuanxiong	rpoC2	1493	498	ACG (T) => ATG (M)	0.86
L. chuanxiong	rpoC2	1897	633	CCA (P) => TCA (S)	1
L. chuanxiong	rpoC2	2278	760	CGG (R) => TGG (W)	1
L. chuanxiong	rpoC2	2957	986	ACT (T) => ATT (I)	1
L. chuanxiong	rpoC2	3524	1175	ACT (T) => ATT (I)	0.86
L. chuanxiong	rpoC2	806	269	ACT (T) => ATT (I)	0.86
L. chuanxiong	rps14	149	50	CCG (P) => CTG (L)	1
L. chuanxiong	rps14	80	27	TCA (S) => TTA (L)	1
L. chuanxiong cv. Yunnan	accD	1186	396	CCA (P) => TCA (S)	1
L. chuanxiong cv. Yunnan	accD	1394	465	CCT (P) => CTT (L)	1
L. chuanxiong cv. Yunnan	accD	74	25	ACG (T) => ATG (M)	1
L. chuanxiong cv. Yunnan	accD	785	262	TCG (S) => TTG (L)	0.8
L. chuanxiong cv. Yunnan	atpA	791	264	CCC (P) => CTC (L)	1
L. chuanxiong cv. Yunnan	atpB	1487	496	TCG (S) => TTG (L)	1
L. chuanxiong cv. Yunnan	atpB	35	12	GCT (A) => GTT (V)	0.86
L. chuanxiong cv. Yunnan	matK	1013	338	GCG (A) => GTG (V)	0.86
L. chuanxiong cv. Yunnan	matK	640	214	CAT (H) => TAT (Y)	1
L. chuanxiong cv. Yunnan	matK	991	331	CTT (L) => TTT (F)	0.86
L. chuanxiong cv. Yunnan	ndhA	107	36	CCT (P) => CTT (L)	1
L. chuanxiong cv. Yunnan	ndhA	1073	358	TCC (S) => TTC (F)	1
L. chuanxiong cv. Yunnan	ndhA	320	107	ACA (T) => ATA (I)	1
L. chuanxiong cv. Yunnan	ndhA	566	189	TCA (S) => TTA (L)	1
L. chuanxiong cv. Yunnan	ndhB	1481	494	CCA (P) => CTA (L)	1
L. chuanxiong cv. Yunnan	ndhB	149	50	TCA (S) => TTA (L)	1
L. chuanxiong cv. Yunnan	ndhB	467	156	CCA (P) => CTA (L)	1
L. chuanxiong cv. Yunnan	ndhB	586	196	CAT (H) => TAT (Y)	1
L. chuanxiong cv. Yunnan	ndhB	611	204	TCA (S) => TTA (L)	0.8
L. chuanxiong cv. Yunnan	ndhB	737	246	CCA (P) => CTA (L)	1
L. chuanxiong cv. Yunnan	ndhB	746	249	TCT (S) => TTT (F)	1
L. chuanxiong cv. Yunnan	ndhB	830	277	TCA (S) => TTA (L)	1
L. chuanxiong cv. Yunnan	ndhB	836	279	TCA (S) => TTA (L)	1
L. chuanxiong cv. Yunnan	ndhB	902	301	ACC (T) => ATC (I)	1
L. chuanxiong cv. Yunnan	ndhD	1298	433	TCA (S) => TTA (L)	0.8
L. chuanxiong cv. Yunnan	ndhD	2	1	ACG (T) => ATG (M)	1
L. chuanxiong cv. Yunnan	ndhD	674	225	TCG (S) => TTG (L)	1
L. chuanxiong cv. Yunnan	ndhD	878	293	TCA (S) => TTA (L)	1
L. chuanxiong cv. Yunnan	ndhF	2209	737	CTT (L) => TTT (F)	1
L. chuanxiong cv. Yunnan	ndhF	290	97	TCA (S) => TTA (L)	1
L. chuanxiong cv. Yunnan	ndhG	166	56	CAT (H) => TAT (Y)	0.8
L. chuanxiong cv. Yunnan	ndhG	314	105	ACA (T) => ATA (I)	0.8
L. chuanxiong cv. Yunnan	petB	418	140	CGG (R) => TGG (W)	1
L. chuanxiong cv. Yunnan	petB	611	204	CCA (P) => CTA (L)	1
L. chuanxiong cv. Yunnan	petG	104	35	TCG (S) => TTG (L)	1
L. chuanxiong cv. Yunnan	psaI	104	35	ACT (T) => ATT (I)	1
L. chuanxiong cv. Yunnan	psbE	214	72	CCT (P) => TCT (S)	1
L. chuanxiong cv. Yunnan	psbF	77	26	TCT (S) => TTT (F)	1
L. chuanxiong cv. Yunnan	rpl20	308	103	TCA (S) => TTA (L)	0.86
L. chuanxiong cv. Yunnan	rpoA	833	278	TCA (S) => TTA (L)	1
L. chuanxiong cv. Yunnan	rpoB	1450	484	CCT (P) => TCT (S)	1
L. chuanxiong cv. Yunnan	rpoB	2000	667	TCT (S) => TTT (F)	1
L. chuanxiong cv. Yunnan	rpoB	2426	809	TCA (S) => TTA (L)	0.86
L. chuanxiong cv. Yunnan	rpoB	338	113	TCT (S) => TTT (F)	1
L. chuanxiong cv. Yunnan	rpoB	551	184	TCA (S) => TTA (L)	1
L. chuanxiong cv. Yunnan	rpoB	566	189	TCG (S) => TTG (L)	1
L. chuanxiong cv. Yunnan	rpoC1	1450	484	CGT (R) => TGT (C)	1
L. chuanxiong cv. Yunnan	rpoC1	41	14	TCA (S) => TTA (L)	1
L. chuanxiong cv. Yunnan	rpoC2	1493	498	ACG (T) => ATG (M)	0.86
L. chuanxiong cv. Yunnan	rpoC2	1897	633	CCA (P) => TCA (S)	1
L. chuanxiong cv. Yunnan	rpoC2	2278	760	CGG (R) => TGG (W)	1
L. chuanxiong cv. Yunnan	rpoC2	2957	986	ACT (T) => ATT (I)	1
L. chuanxiong cv. Yunnan	rpoC2	3524	1175	ACT (T) => ATT (I)	0.86
L. chuanxiong cv. Yunnan	rpoC2	806	269	ACT (T) => ATT (I)	0.86
L. chuanxiong cv. Yunnan	rps14	149	50	CCG (P) => CTG (L)	1
L. chuanxiong cv. Yunnan	rps14	80	27	TCA (S) => TTA (L)	1
L. chuanxiong cv. Gansu	accD	1186	396	CCA (P) => TCA (S)	1
L. chuanxiong cv. Gansu	accD	1394	465	CCT (P) => CTT (L)	1
L. chuanxiong cv. Gansu	accD	74	25	ACG (T) => ATG (M)	1
L. chuanxiong cv. Gansu	accD	785	262	TCG (S) => TTG (L)	0.8
L. chuanxiong cv. Gansu	atpA	791	264	CCC (P) => CTC (L)	1
L. chuanxiong cv. Gansu	atpB	1487	496	TCG (S) => TTG (L)	1
L. chuanxiong cv. Gansu	atpB	35	12	GCT (A) => GTT (V)	0.86
L. chuanxiong cv. Gansu	matK	1013	338	GCG (A) => GTG (V)	0.86
L. chuanxiong cv. Gansu	matK	640	214	CAT (H) => TAT (Y)	1
L. chuanxiong cv. Gansu	matK	991	331	CTT (L) => TTT (F)	0.86
L. chuanxiong cv. Gansu	ndhA	107	36	CCT (P) => CTT (L)	1
L. chuanxiong cv. Gansu	ndhA	1073	358	TCC (S) => TTC (F)	1
L. chuanxiong cv. Gansu	ndhA	320	107	ACA (T) => ATA (I)	1
L. chuanxiong cv. Gansu	ndhA	566	189	TCA (S) => TTA (L)	1
L. chuanxiong cv. Gansu	ndhB	1481	494	CCA (P) => CTA (L)	1
L. chuanxiong cv. Gansu	ndhB	149	50	TCA (S) => TTA (L)	1
L. chuanxiong cv. Gansu	ndhB	467	156	CCA (P) => CTA (L)	1
L. chuanxiong cv. Gansu	ndhB	586	196	CAT (H) => TAT (Y)	1
L. chuanxiong cv. Gansu	ndhB	611	204	TCA (S) => TTA (L)	0.8
L. chuanxiong cv. Gansu	ndhB	737	246	CCA (P) => CTA (L)	1
L. chuanxiong cv. Gansu	ndhB	746	249	TCT (S) => TTT (F)	1
L. chuanxiong cv. Gansu	ndhB	830	277	TCA (S) => TTA (L)	1
L. chuanxiong cv. Gansu	ndhB	836	279	TCA (S) => TTA (L)	1
L. chuanxiong cv. Gansu	ndhB	902	301	ACC (T) => ATC (I)	1
L. chuanxiong cv. Gansu	ndhD	1298	433	TCA (S) => TTA (L)	0.8
L. chuanxiong cv. Gansu	ndhD	2	1	ACG (T) => ATG (M)	1
L. chuanxiong cv. Gansu	ndhD	674	225	TCG (S) => TTG (L)	1
L. chuanxiong cv. Gansu	ndhD	878	293	TCA (S) => TTA (L)	1
L. chuanxiong cv. Gansu	ndhF	2209	737	CTT (L) => TTT (F)	1
L. chuanxiong cv. Gansu	ndhF	290	97	TCA (S) => TTA (L)	1
L. chuanxiong cv. Gansu	ndhG	166	56	CAT (H) => TAT (Y)	0.8
L. chuanxiong cv. Gansu	ndhG	314	105	ACA (T) => ATA (I)	0.8
L. chuanxiong cv. Gansu	petB	418	140	CGG (R) => TGG (W)	1
L. chuanxiong cv. Gansu	petB	611	204	CCA (P) => CTA (L)	1
L. chuanxiong cv. Gansu	petG	104	35	TCG (S) => TTG (L)	1
L. chuanxiong cv. Gansu	psaI	104	35	ACT (T) => ATT (I)	1
L. chuanxiong cv. Gansu	psbE	214	72	CCT (P) => TCT (S)	1
L. chuanxiong cv. Gansu	psbF	77	26	TCT (S) => TTT (F)	1
L. chuanxiong cv. Gansu	rpl20	308	103	TCA (S) => TTA (L)	0.86
L. chuanxiong cv. Gansu	rpoA	833	278	TCA (S) => TTA (L)	1
L. chuanxiong cv. Gansu	rpoB	1450	484	CCT (P) => TCT (S)	1
L. chuanxiong cv. Gansu	rpoB	2000	667	TCT (S) => TTT (F)	1
L. chuanxiong cv. Gansu	rpoB	2426	809	TCA (S) => TTA (L)	0.86
L. chuanxiong cv. Gansu	rpoB	338	113	TCT (S) => TTT (F)	1
L. chuanxiong cv. Gansu	rpoB	551	184	TCA (S) => TTA (L)	1
L. chuanxiong cv. Gansu	rpoB	566	189	TCG (S) => TTG (L)	1
L. chuanxiong cv. Gansu	rpoC1	1450	484	CGT (R) => TGT (C)	1
L. chuanxiong cv. Gansu	rpoC1	41	14	TCA (S) => TTA (L)	1
L. chuanxiong cv. Gansu	rpoC2	1493	498	ACG (T) => ATG (M)	0.86
L. chuanxiong cv. Gansu	rpoC2	1897	633	CCA (P) => TCA (S)	1
L. chuanxiong cv. Gansu	rpoC2	2278	760	CGG (R) => TGG (W)	1
L. chuanxiong cv. Gansu	rpoC2	2957	986	ACT (T) => ATT (I)	1
L. chuanxiong cv. Gansu	rpoC2	3524	1175	ACT (T) => ATT (I)	0.86
L. chuanxiong cv. Gansu	rpoC2	806	269	ACT (T) => ATT (I)	0.86
L. chuanxiong cv. Gansu	rps14	149	50	CCG (P) => CTG (L)	1
L. chuanxiong cv. Gansu	rps14	80	27	TCA (S) => TTA (L)	1
L. officinale	accD	1186	396	CCA (P) => TCA (S)	1
L. officinale	accD	1394	465	CCT (P) => CTT (L)	1
L. officinale	accD	74	25	ACG (T) => ATG (M)	1
L. officinale	accD	785	262	TCG (S) => TTG (L)	0.8
L. officinale	atpA	791	264	CCC (P) => CTC (L)	1
L. officinale	atpB	1487	496	TCA (S) => TTA (L)	1
L. officinale	atpB	35	12	GCT (A) => GTT (V)	0.86
L. officinale	matK	1013	338	GCG (A) => GTG (V)	0.86
L. officinale	matK	640	214	CAT (H) => TAT (Y)	1
L. officinale	matK	991	331	CTT (L) => TTT (F)	0.86
L. officinale	ndhA	107	36	CCT (P) => CTT (L)	1
L. officinale	ndhA	1073	358	TCC (S) => TTC (F)	1
L. officinale	ndhA	320	107	ACA (T) => ATA (I)	1
L. officinale	ndhA	566	189	TCA (S) => TTA (L)	1
L. officinale	ndhB	1481	494	CCA (P) => CTA (L)	1
L. officinale	ndhB	149	50	TCA (S) => TTA (L)	1
L. officinale	ndhB	467	156	CCA (P) => CTA (L)	1
L. officinale	ndhB	586	196	CAT (H) => TAT (Y)	1
L. officinale	ndhB	611	204	TCA (S) => TTA (L)	0.8
L. officinale	ndhB	737	246	CCA (P) => CTA (L)	1
L. officinale	ndhB	746	249	TCT (S) => TTT (F)	1
L. officinale	ndhB	830	277	TCA (S) => TTA (L)	1
L. officinale	ndhB	836	279	TCA (S) => TTA (L)	1
L. officinale	ndhB	902	301	ACC (T) => ATC (I)	1
L. officinale	ndhD	1298	433	TCA (S) => TTA (L)	0.8
L. officinale	ndhD	2	1	ACG (T) => ATG (M)	1
L. officinale	ndhD	674	225	TCG (S) => TTG (L)	1
L. officinale	ndhD	878	293	TCA (S) => TTA (L)	1
L. officinale	ndhF	2209	737	CTT (L) => TTT (F)	1
L. officinale	ndhF	290	97	TCA (S) => TTA (L)	1
L. officinale	ndhG	166	56	CAT (H) => TAT (Y)	0.8
L. officinale	ndhG	314	105	ACA (T) => ATA (I)	0.8
L. officinale	petB	418	140	CGG (R) => TGG (W)	1
L. officinale	petB	611	204	CCA (P) => CTA (L)	1
L. officinale	petG	104	35	TCG (S) => TTG (L)	1
L. officinale	psaI	104	35	ACT (T) => ATT (I)	1
L. officinale	psbE	214	72	CCT (P) => TCT (S)	1
L. officinale	psbF	77	26	TCT (S) => TTT (F)	1
L. officinale	rpl20	308	103	TCA (S) => TTA (L)	0.86
L. officinale	rpoA	833	278	TCA (S) => TTA (L)	1
L. officinale	rpoB	1450	484	CCT (P) => TCT (S)	1
L. officinale	rpoB	2000	667	TCT (S) => TTT (F)	1
L. officinale	rpoB	2426	809	TCA (S) => TTA (L)	0.86
L. officinale	rpoB	338	113	TCT (S) => TTT (F)	1
L. officinale	rpoB	551	184	TCA (S) => TTA (L)	1
L. officinale	rpoB	566	189	TCG (S) => TTG (L)	1
L. officinale	rpoC1	1450	484	CGT (R) => TGT (C)	1
L. officinale	rpoC1	41	14	TCA (S) => TTA (L)	1
L. officinale	rpoC2	1493	498	ACG (T) => ATG (M)	0.86
L. officinale	rpoC2	1897	633	CCA (P) => TCA (S)	1
L. officinale	rpoC2	2278	760	CGG (R) => TGG (W)	1
L. officinale	rpoC2	2957	986	ACT (T) => ATT (I)	1
L. officinale	rpoC2	3524	1175	ACT (T) => ATT (I)	0.86
L. officinale	rpoC2	806	269	ACT (T) => ATT (I)	0.86
L. officinale	rps14	149	50	CCG (P) => CTG (L)	1
L. officinale	rps14	80	27	TCA (S) => TTA (L)	1
L. jeholense	accD	1186	396	CCA (P) => TCA (S)	1
L. jeholense	accD	1394	465	CCT (P) => CTT (L)	1
L. jeholense	accD	74	25	ACG (T) => ATG (M)	1
L. jeholense	accD	785	262	TCG (S) => TTG (L)	0.8
L. jeholense	atpA	791	264	CCC (P) => CTC (L)	1
L. jeholense	atpB	1487	496	TCG (S) => TTG (L)	1
L. jeholense	atpB	35	12	GCT (A) => GTT (V)	0.86
L. jeholense	matK	1013	338	GCG (A) => GTG (V)	0.86
L. jeholense	matK	640	214	CAT (H) => TAT (Y)	1
L. jeholense	matK	991	331	CTT (L) => TTT (F)	0.86
L. jeholense	ndhA	107	36	CCT (P) => CTT (L)	1
L. jeholense	ndhA	1073	358	TCC (S) => TTC (F)	1
L. jeholense	ndhA	320	107	ACA (T) => ATA (I)	1
L. jeholense	ndhA	566	189	TCA (S) => TTA (L)	1
L. jeholense	ndhB	1481	494	CCA (P) => CTA (L)	1
L. jeholense	ndhB	149	50	TCA (S) => TTA (L)	1
L. jeholense	ndhB	467	156	CCA (P) => CTA (L)	1
L. jeholense	ndhB	586	196	CAT (H) => TAT (Y)	1
L. jeholense	ndhB	611	204	TCA (S) => TTA (L)	0.8
L. jeholense	ndhB	737	246	CCA (P) => CTA (L)	1
L. jeholense	ndhB	746	249	TCT (S) => TTT (F)	1
L. jeholense	ndhB	830	277	TCA (S) => TTA (L)	1
L. jeholense	ndhB	836	279	TCA (S) => TTA (L)	1
L. jeholense	ndhB	902	301	ACC (T) => ATC (I)	1
L. jeholense	ndhD	1298	433	TCA (S) => TTA (L)	0.8
L. jeholense	ndhD	2	1	ACG (T) => ATG (M)	1
L. jeholense	ndhD	674	225	TCG (S) => TTG (L)	1
L. jeholense	ndhD	878	293	TCA (S) => TTA (L)	1
L. jeholense	ndhF	2209	737	CTT (L) => TTT (F)	1
L. jeholense	ndhF	290	97	TCA (S) => TTA (L)	1
L. jeholense	ndhG	166	56	CAT (H) => TAT (Y)	0.8
L. jeholense	ndhG	314	105	ACA (T) => ATA (I)	0.8
L. jeholense	petB	418	140	CGG (R) => TGG (W)	1
L. jeholense	petB	611	204	CCA (P) => CTA (L)	1
L. jeholense	petG	104	35	TCG (S) => TTG (L)	1
L. jeholense	psaI	104	35	ACT (T) => ATT (I)	1
L. jeholense	psbE	214	72	CCT (P) => TCT (S)	1
L. jeholense	psbF	77	26	TCT (S) => TTT (F)	1
L. jeholense	rpl20	308	103	TCA (S) => TTA (L)	0.86
L. jeholense	rpoA	833	278	TCA (S) => TTA (L)	1
L. jeholense	rpoB	1450	484	CCT (P) => TCT (S)	1
L. jeholense	rpoB	2000	667	TCT (S) => TTT (F)	1
L. jeholense	rpoB	2426	809	TCA (S) => TTA (L)	0.86
L. jeholense	rpoB	338	113	TCT (S) => TTT (F)	1
L. jeholense	rpoB	551	184	TCA (S) => TTA (L)	1
L. jeholense	rpoB	566	189	TCG (S) => TTG (L)	1
L. jeholense	rpoC1	1450	484	CGT (R) => TGT (C)	1
L. jeholense	rpoC1	41	14	TCA (S) => TTA (L)	1
L. jeholense	rpoC2	1493	498	ACG (T) => ATG (M)	0.86
L. jeholense	rpoC2	1897	633	CCA (P) => TCA (S)	1
L. jeholense	rpoC2	2278	760	CGG (R) => TGG (W)	1
L. jeholense	rpoC2	2957	986	ACT (T) => ATT (I)	1
L. jeholense	rpoC2	3524	1175	ACT (T) => ATT (I)	0.86
L. jeholense	rpoC2	806	269	ACT (T) => ATT (I)	0.86
L. jeholense	rps14	149	50	CCG (P) => CTG (L)	1
L. jeholense	rps14	80	27	TCA (S) => TTA (L)	1
L. sinense	accD	1186	396	CCA (P) => TCA (S)	1
L. sinense	accD	1394	465	CCT (P) => CTT (L)	1
L. sinense	accD	74	25	ACG (T) => ATG (M)	1
L. sinense	accD	785	262	TCG (S) => TTG (L)	0.8
L. sinense	atpB	1487	496	TCG (S) => TTG (L)	1
L. sinense	atpB	35	12	GCT (A) => GTT (V)	0.86
L. sinense	matK	1013	338	GCG (A) => GTG (V)	0.86
L. sinense	matK	640	214	CAT (H) => TAT (Y)	1
L. sinense	matK	991	331	CTT (L) => TTT (F)	0.86
L. sinense	ndhA	107	36	CCT (P) => CTT (L)	1
L. sinense	ndhA	1073	358	TCC (S) => TTC (F)	1
L. sinense	ndhA	320	107	ACA (T) => ATA (I)	1
L. sinense	ndhA	566	189	TCA (S) => TTA (L)	1
L. sinense	ndhA	853	285	CAC (H) => TAC (Y)	1
L. sinense	ndhB	1481	494	CCA (P) => CTA (L)	1
L. sinense	ndhB	149	50	TCA (S) => TTA (L)	1
L. sinense	ndhB	467	156	CCA (P) => CTA (L)	1
L. sinense	ndhB	586	196	CAT (H) => TAT (Y)	1
L. sinense	ndhB	611	204	TCA (S) => TTA (L)	0.8
L. sinense	ndhB	737	246	CCA (P) => CTA (L)	1
L. sinense	ndhB	746	249	TCT (S) => TTT (F)	1
L. sinense	ndhB	830	277	TCA (S) => TTA (L)	1
L. sinense	ndhB	836	279	TCA (S) => TTA (L)	1
L. sinense	ndhB	902	301	ACC (T) => ATC (I)	1
L. sinense	ndhD	1298	433	TCA (S) => TTA (L)	0.8
L. sinense	ndhD	2	1	ACG (T) => ATG (M)	1
L. sinense	ndhD	674	225	TCG (S) => TTG (L)	1
L. sinense	ndhD	878	293	TCA (S) => TTA (L)	1
L. sinense	ndhF	2209	737	CTT (L) => TTT (F)	1
L. sinense	ndhF	290	97	TCA (S) => TTA (L)	1
L. sinense	ndhG	166	56	CAT (H) => TAT (Y)	0.8
L. sinense	ndhG	314	105	ACA (T) => ATA (I)	0.8
L. sinense	petB	418	140	CGG (R) => TGG (W)	1
L. sinense	petB	611	204	CCA (P) => CTA (L)	1
L. sinense	petG	104	35	TCG (S) => TTG (L)	1
L. sinense	psaI	104	35	ACT (T) => ATT (I)	1
L. sinense	psbE	214	72	CCT (P) => TCT (S)	1
L. sinense	psbF	77	26	TCT (S) => TTT (F)	1
L. sinense	rpl20	308	103	TCA (S) => TTA (L)	0.86
L. sinense	rpoA	833	278	TCA (S) => TTA (L)	1
L. sinense	rpoB	1450	484	CCT (P) => TCT (S)	1
L. sinense	rpoB	2000	667	TCT (S) => TTT (F)	1
L. sinense	rpoB	2426	809	TCA (S) => TTA (L)	0.86
L. sinense	rpoB	338	113	TCT (S) => TTT (F)	1
L. sinense	rpoB	551	184	TCA (S) => TTA (L)	1
L. sinense	rpoB	566	189	TCG (S) => TTG (L)	1
L. sinense	rpoC1	1450	484	CGT (R) => TGT (C)	1
L. sinense	rpoC1	41	14	TCA (S) => TTA (L)	1
L. sinense	rpoC2	1493	498	ACG (T) => ATG (M)	0.86
L. sinense	rpoC2	1897	633	CCA (P) => TCA (S)	1
L. sinense	rpoC2	2278	760	CGG (R) => TGG (W)	1
L. sinense	rpoC2	2957	986	ACT (T) => ATT (I)	1
L. sinense	rpoC2	3524	1175	ACT (T) => ATT (I)	0.86
L. sinense	rpoC2	806	269	ACT (T) => ATT (I)	0.86
L. sinense	rps14	149	50	CCG (P) => CTG (L)	1
L. sinense	rps14	80	27	TCA (S) => TTA (L)	1
L. sinense cv. Fuxiong	accD	1186	396	CCA (P) => TCA (S)	1
L. sinense cv. Fuxiong	accD	1394	465	CCT (P) => CTT (L)	1
L. sinense cv. Fuxiong	accD	74	25	ACG (T) => ATG (M)	1
L. sinense cv. Fuxiong	accD	785	262	TCG (S) => TTG (L)	0.8
L. sinense cv. Fuxiong	atpA	791	264	CCC (P) => CTC (L)	1
L. sinense cv. Fuxiong	atpB	1487	496	TCG (S) => TTG (L)	1
L. sinense cv. Fuxiong	atpB	35	12	GCT (A) => GTT (V)	0.86
L. sinense cv. Fuxiong	matK	1013	338	GCG (A) => GTG (V)	0.86
L. sinense cv. Fuxiong	matK	640	214	CAT (H) => TAT (Y)	1
L. sinense cv. Fuxiong	matK	991	331	CTT (L) => TTT (F)	0.86
L. sinense cv. Fuxiong	ndhA	107	36	CCT (P) => CTT (L)	1
L. sinense cv. Fuxiong	ndhA	1073	358	TCC (S) => TTC (F)	1
L. sinense cv. Fuxiong	ndhA	320	107	ACA (T) => ATA (I)	1
L. sinense cv. Fuxiong	ndhA	566	189	TCA (S) => TTA (L)	1
L. sinense cv. Fuxiong	ndhB	1481	494	CCA (P) => CTA (L)	1
L. sinense cv. Fuxiong	ndhB	149	50	TCA (S) => TTA (L)	1
L. sinense cv. Fuxiong	ndhB	467	156	CCA (P) => CTA (L)	1
L. sinense cv. Fuxiong	ndhB	586	196	CAT (H) => TAT (Y)	1
L. sinense cv. Fuxiong	ndhB	611	204	TCA (S) => TTA (L)	0.8
L. sinense cv. Fuxiong	ndhB	737	246	CCA (P) => CTA (L)	1
L. sinense cv. Fuxiong	ndhB	746	249	TCT (S) => TTT (F)	1
L. sinense cv. Fuxiong	ndhB	830	277	TCA (S) => TTA (L)	1
L. sinense cv. Fuxiong	ndhB	836	279	TCA (S) => TTA (L)	1
L. sinense cv. Fuxiong	ndhB	902	301	ACC (T) => ATC (I)	1
L. sinense cv. Fuxiong	ndhD	1298	433	TCA (S) => TTA (L)	0.8
L. sinense cv. Fuxiong	ndhD	2	1	ACG (T) => ATG (M)	1
L. sinense cv. Fuxiong	ndhD	674	225	TCG (S) => TTG (L)	1
L. sinense cv. Fuxiong	ndhD	878	293	TCA (S) => TTA (L)	1
L. sinense cv. Fuxiong	ndhF	2209	737	CTT (L) => TTT (F)	1
L. sinense cv. Fuxiong	ndhF	290	97	TCA (S) => TTA (L)	1
L. sinense cv. Fuxiong	ndhG	166	56	CAT (H) => TAT (Y)	0.8
L. sinense cv. Fuxiong	ndhG	314	105	ACA (T) => ATA (I)	0.8
L. sinense cv. Fuxiong	petB	418	140	CGG (R) => TGG (W)	1
L. sinense cv. Fuxiong	petB	611	204	CCA (P) => CTA (L)	1
L. sinense cv. Fuxiong	petG	104	35	TCG (S) => TTG (L)	1
L. sinense cv. Fuxiong	psaI	104	35	ACT (T) => ATT (I)	1
L. sinense cv. Fuxiong	psbE	214	72	CCT (P) => TCT (S)	1
L. sinense cv. Fuxiong	psbF	77	26	TCT (S) => TTT (F)	1
L. sinense cv. Fuxiong	rpl20	308	103	TCA (S) => TTA (L)	0.86
L. sinense cv. Fuxiong	rpoA	833	278	TCA (S) => TTA (L)	1
L. sinense cv. Fuxiong	rpoB	1450	484	CCT (P) => TCT (S)	1
L. sinense cv. Fuxiong	rpoB	2000	667	TCT (S) => TTT (F)	1
L. sinense cv. Fuxiong	rpoB	2426	809	TCA (S) => TTA (L)	0.86
L. sinense cv. Fuxiong	rpoB	338	113	TCT (S) => TTT (F)	1
L. sinense cv. Fuxiong	rpoB	551	184	TCA (S) => TTA (L)	1
L. sinense cv. Fuxiong	rpoB	566	189	TCG (S) => TTG (L)	1
L. sinense cv. Fuxiong	rpoC1	1450	484	CGT (R) => TGT (C)	1
L. sinense cv. Fuxiong	rpoC1	41	14	TCA (S) => TTA (L)	1
L. sinense cv. Fuxiong	rpoC2	1493	498	ACG (T) => ATG (M)	0.86
L. sinense cv. Fuxiong	rpoC2	1897	633	CCA (P) => TCA (S)	1
L. sinense cv. Fuxiong	rpoC2	2278	760	CGG (R) => TGG (W)	1
L. sinense cv. Fuxiong	rpoC2	2957	986	ACT (T) => ATT (I)	1
L. sinense cv. Fuxiong	rpoC2	3524	1175	ACT (T) => ATT (I)	0.86
L. sinense cv. Fuxiong	rpoC2	806	269	ACT (T) => ATT (I)	0.86
L. sinense cv. Fuxiong	rps14	149	50	CCG (P) => CTG (L)	1
L. sinense cv. Fuxiong	rps14	80	27	TCA (S) => TTA (L)	1

## Sheet: Sheet2
Table S10 RNA editing events within the 21 sour jujube plastomes
Gene name	Individual	Nucleotide sites	Amino acid sites	Effect	Score	Summary
ndhG	AHLA1	314	105	ACA (T) => ATA (I)	0.8
ndhG	HBCD9	314	105	ACA (T) => ATA (I)	0.8
ndhG	CZCZ1	314	105	ACA (T) => ATA (I)	0.8
ndhG	DTYG9	314	105	ACA (T) => ATA (I)	0.8
ndhG	HBXY14	314	105	ACA (T) => ATA (I)	0.8
ndhG	SXHZ9	314	105	ACA (T) => ATA (I)	0.8
ndhG	JZTG11	314	105	ACA (T) => ATA (I)	0.8
ndhG	LLXY7	314	105	ACA (T) => ATA (I)	0.8
ndhG	HNLY9	314	105	ACA (T) => ATA (I)	0.8
ndhG	LYMY19	314	105	ACA (T) => ATA (I)	0.8
ndhG	NXYC4	314	105	ACA (T) => ATA (I)	0.8
ndhG	HNNY2	314	105	ACA (T) => ATA (I)	0.8
ndhG	SDLS10	314	105	ACA (T) => ATA (I)	0.8
ndhG	HBQHD5	314	105	ACA (T) => ATA (I)	0.8
ndhG	HNSMX5	314	105	ACA (T) => ATA (I)	0.8
ndhG	SDTA10	314	105	ACA (T) => ATA (I)	0.8
ndhG	TJWQ2	314	105	ACA (T) => ATA (I)	0.8
ndhG	SXWN9	314	105	ACA (T) => ATA (I)	0.8
ndhG	HBXT5	314	105	ACA (T) => ATA (I)	0.8
ndhG	YCRC14	314	105	ACA (T) => ATA (I)	0.8
ndhG	HNZZ14	314	105	ACA (T) => ATA (I)	0.8	21
ndhB	AHLA1	542	181	ACG (T) => ATG (M)	1
ndhB	HBCD9	542	181	ACG (T) => ATG (M)	1
ndhB	CZCZ1	542	181	ACG (T) => ATG (M)	1
ndhB	DTYG9	542	181	ACG (T) => ATG (M)	1
ndhB	HBXY14	542	181	ACG (T) => ATG (M)	1
ndhB	SXHZ9	542	181	ACG (T) => ATG (M)	1
ndhB	JZTG11	542	181	ACG (T) => ATG (M)	1
ndhB	LLXY7	542	181	ACG (T) => ATG (M)	1
ndhB	HNLY9	542	181	ACG (T) => ATG (M)	1
ndhB	LYMY19	542	181	ACG (T) => ATG (M)	1
ndhB	NXYC4	542	181	ACG (T) => ATG (M)	1
ndhB	HNNY2	542	181	ACG (T) => ATG (M)	1
ndhB	SDLS10	542	181	ACG (T) => ATG (M)	1
ndhB	HBQHD5	542	181	ACG (T) => ATG (M)	1
ndhB	HNSMX5	542	181	ACG (T) => ATG (M)	1
ndhB	SDTA10	542	181	ACG (T) => ATG (M)	1
ndhB	TJWQ2	542	181	ACG (T) => ATG (M)	1
ndhB	SXWN9	542	181	ACG (T) => ATG (M)	1
ndhB	HBXT5	542	181	ACG (T) => ATG (M)	1
ndhB	YCRC14	542	181	ACG (T) => ATG (M)	1
ndhB	HNZZ14	542	181	ACG (T) => ATG (M)	1
ndhD	AHLA1	2	1	ACG (T) => ATG (M)	1
ndhD	HBCD9	2	1	ACG (T) => ATG (M)	1
ndhD	CZCZ1	2	1	ACG (T) => ATG (M)	1
ndhD	DTYG9	2	1	ACG (T) => ATG (M)	1
ndhD	HBXY14	2	1	ACG (T) => ATG (M)	1
ndhD	SXHZ9	2	1	ACG (T) => ATG (M)	1
ndhD	JZTG11	2	1	ACG (T) => ATG (M)	1
ndhD	LLXY7	2	1	ACG (T) => ATG (M)	1
ndhD	HNLY9	2	1	ACG (T) => ATG (M)	1
ndhD	LYMY19	2	1	ACG (T) => ATG (M)	1
ndhD	NXYC4	2	1	ACG (T) => ATG (M)	1
ndhD	HNNY2	2	1	ACG (T) => ATG (M)	1
ndhD	SDLS10	2	1	ACG (T) => ATG (M)	1
ndhD	HBQHD5	2	1	ACG (T) => ATG (M)	1
ndhD	HNSMX5	2	1	ACG (T) => ATG (M)	1
ndhD	SDTA10	2	1	ACG (T) => ATG (M)	1
ndhD	TJWQ2	2	1	ACG (T) => ATG (M)	1
ndhD	SXWN9	2	1	ACG (T) => ATG (M)	1
ndhD	HBXT5	2	1	ACG (T) => ATG (M)	1
ndhD	YCRC14	2	1	ACG (T) => ATG (M)	1
ndhD	HNZZ14	2	1	ACG (T) => ATG (M)	1
psbL	AHLA1	2	1	ACG (T) => ATG (M)	1
psbL	HBCD9	2	1	ACG (T) => ATG (M)	1
psbL	CZCZ1	2	1	ACG (T) => ATG (M)	1
psbL	DTYG9	2	1	ACG (T) => ATG (M)	1
psbL	HBXY14	2	1	ACG (T) => ATG (M)	1
psbL	SXHZ9	2	1	ACG (T) => ATG (M)	1
psbL	JZTG11	2	1	ACG (T) => ATG (M)	1
psbL	LLXY7	2	1	ACG (T) => ATG (M)	1
psbL	HNLY9	2	1	ACG (T) => ATG (M)	1
psbL	LYMY19	2	1	ACG (T) => ATG (M)	1
psbL	NXYC4	2	1	ACG (T) => ATG (M)	1
psbL	HNNY2	2	1	ACG (T) => ATG (M)	1
psbL	SDLS10	2	1	ACG (T) => ATG (M)	1
psbL	HBQHD5	2	1	ACG (T) => ATG (M)	1
psbL	HNSMX5	2	1	ACG (T) => ATG (M)	1
psbL	SDTA10	2	1	ACG (T) => ATG (M)	1
psbL	TJWQ2	2	1	ACG (T) => ATG (M)	1
psbL	SXWN9	2	1	ACG (T) => ATG (M)	1
psbL	HBXT5	2	1	ACG (T) => ATG (M)	1
psbL	YCRC14	2	1	ACG (T) => ATG (M)	1
psbL	HNZZ14	2	1	ACG (T) => ATG (M)	1
rpoC1	AHLA1	1550	517	ACG (T) => ATG (M)	0.86
rpoC1	HBCD9	1562	521	ACG (T) => ATG (M)	0.86
rpoC1	CZCZ1	1550	517	ACG (T) => ATG (M)	0.86
rpoC1	DTYG9	1550	517	ACG (T) => ATG (M)	0.86
rpoC1	HBXY14	1550	517	ACG (T) => ATG (M)	0.86
rpoC1	SXHZ9	1550	517	ACG (T) => ATG (M)	0.86
rpoC1	JZTG11	1550	517	ACG (T) => ATG (M)	0.86
rpoC1	LLXY7	1550	517	ACG (T) => ATG (M)	0.86
rpoC1	HNLY9	1550	517	ACG (T) => ATG (M)	0.86
rpoC1	LYMY19	1550	517	ACG (T) => ATG (M)	0.86
rpoC1	NXYC4	1562	521	ACG (T) => ATG (M)	0.86
rpoC1	HNNY2	1550	517	ACG (T) => ATG (M)	0.86
rpoC1	SDLS10	1550	517	ACG (T) => ATG (M)	0.86
rpoC1	HBQHD5	1550	517	ACG (T) => ATG (M)	0.86
rpoC1	HNSMX5	1550	517	ACG (T) => ATG (M)	0.86
rpoC1	SDTA10	1562	521	ACG (T) => ATG (M)	0.86
rpoC1	TJWQ2	1550	517	ACG (T) => ATG (M)	0.86
rpoC1	SXWN9	1550	517	ACG (T) => ATG (M)	0.86
rpoC1	HBXT5	1550	517	ACG (T) => ATG (M)	0.86
rpoC1	YCRC14	1550	517	ACG (T) => ATG (M)	0.86
rpoC1	HNZZ14	1550	517	ACG (T) => ATG (M)	0.86
rpoC2	HBCD9	1505	502	ACG (T) => ATG (M)	0.86
rpoC2	CZCZ1	1493	498	ACG (T) => ATG (M)	0.86
rpoC2	DTYG9	1493	498	ACG (T) => ATG (M)	0.86
rpoC2	HBXY14	1493	498	ACG (T) => ATG (M)	0.86
rpoC2	SXHZ9	1493	498	ACG (T) => ATG (M)	0.86
rpoC2	JZTG11	1493	498	ACG (T) => ATG (M)	0.86
rpoC2	HNLY9	1493	498	ACG (T) => ATG (M)	0.86
rpoC2	LYMY19	1493	498	ACG (T) => ATG (M)	0.86
rpoC2	NXYC4	1505	502	ACG (T) => ATG (M)	0.86
rpoC2	HNNY2	1493	498	ACG (T) => ATG (M)	0.86
rpoC2	SDLS10	1493	498	ACG (T) => ATG (M)	0.86
rpoC2	HBQHD5	1493	498	ACG (T) => ATG (M)	0.86
rpoC2	HNSMX5	1493	498	ACG (T) => ATG (M)	0.86
rpoC2	SDTA10	1505	502	ACG (T) => ATG (M)	0.86
rpoC2	SXWN9	1493	498	ACG (T) => ATG (M)	0.86
rpoC2	HBXT5	1493	498	ACG (T) => ATG (M)	0.86
rpoC2	YCRC14	1493	498	ACG (T) => ATG (M)	0.86
rpoC2	HNZZ14	1493	498	ACG (T) => ATG (M)	0.86	102
accD	AHLA1	323	108	ACT (T) => ATT (I)	1
accD	HBCD9	323	108	ACT (T) => ATT (I)	1
accD	CZCZ1	299	100	ACT (T) => ATT (I)	1
accD	DTYG9	299	100	ACT (T) => ATT (I)	1
accD	HBXY14	299	100	ACT (T) => ATT (I)	1
accD	SXHZ9	299	100	ACT (T) => ATT (I)	1
accD	JZTG11	299	100	ACT (T) => ATT (I)	1
accD	LLXY7	299	100	ACT (T) => ATT (I)	1
accD	HNLY9	299	100	ACT (T) => ATT (I)	1
accD	LYMY19	299	100	ACT (T) => ATT (I)	1
accD	NXYC4	323	108	ACT (T) => ATT (I)	1
accD	HNNY2	299	100	ACT (T) => ATT (I)	1
accD	SDLS10	299	100	ACT (T) => ATT (I)	1
accD	HBQHD5	299	100	ACT (T) => ATT (I)	1
accD	HNSMX5	299	100	ACT (T) => ATT (I)	1
accD	SDTA10	323	108	ACT (T) => ATT (I)	1
accD	TJWQ2	299	100	ACT (T) => ATT (I)	1
accD	SXWN9	299	100	ACT (T) => ATT (I)	1
accD	HBXT5	299	100	ACT (T) => ATT (I)	1
accD	YCRC14	299	100	ACT (T) => ATT (I)	1
atpA	HNZZ14	1346	449	ACT (T) => ATT (I)	1	21
clpP	AHLA1	559	187	CAT (H) => TAT (Y)	1
clpP	HBCD9	556	186	CAT (H) => TAT (Y)	1
clpP	CZCZ1	559	187	CAT (H) => TAT (Y)	1
clpP	DTYG9	559	187	CAT (H) => TAT (Y)	1
clpP	HBXY14	559	187	CAT (H) => TAT (Y)	1
clpP	SXHZ9	559	187	CAT (H) => TAT (Y)	1
clpP	JZTG11	559	187	CAT (H) => TAT (Y)	1
clpP	LLXY7	559	187	CAT (H) => TAT (Y)	1
clpP	HNLY9	559	187	CAT (H) => TAT (Y)	1
clpP	LYMY19	559	187	CAT (H) => TAT (Y)	1
clpP	NXYC4	556	186	CAT (H) => TAT (Y)	1
clpP	HNNY2	559	187	CAT (H) => TAT (Y)	1
clpP	SDLS10	559	187	CAT (H) => TAT (Y)	1
clpP	HBQHD5	559	187	CAT (H) => TAT (Y)	1
clpP	HNSMX5	559	187	CAT (H) => TAT (Y)	1
clpP	SDTA10	556	186	CAT (H) => TAT (Y)	1
clpP	TJWQ2	559	187	CAT (H) => TAT (Y)	1
clpP	SXWN9	559	187	CAT (H) => TAT (Y)	1
clpP	HBXT5	559	187	CAT (H) => TAT (Y)	1
clpP	YCRC14	559	187	CAT (H) => TAT (Y)	1
clpP	HNZZ14	559	187	CAT (H) => TAT (Y)	1
matK	HBCD9	643	215	CAT (H) => TAT (Y)	1
matK	CZCZ1	643	215	CAT (H) => TAT (Y)	1
matK	DTYG9	643	215	CAT (H) => TAT (Y)	1
matK	HBXY14	643	215	CAT (H) => TAT (Y)	1
matK	SXHZ9	643	215	CAT (H) => TAT (Y)	1
matK	LLXY7	643	215	CAT (H) => TAT (Y)	1
matK	HNLY9	643	215	CAT (H) => TAT (Y)	1
matK	LYMY21	643	215	CAT (H) => TAT (Y)	1
matK	NXYC4	643	215	CAT (H) => TAT (Y)	1
matK	HNNY2	643	215	CAT (H) => TAT (Y)	1
matK	SDLS10	643	215	CAT (H) => TAT (Y)	1
matK	HBQHD5	643	215	CAT (H) => TAT (Y)	1
matK	HNSMX5	643	215	CAT (H) => TAT (Y)	1
matK	SDTA10	643	215	CAT (H) => TAT (Y)	1
matK	TJWQ2	643	215	CAT (H) => TAT (Y)	1
matK	SXWN9	643	215	CAT (H) => TAT (Y)	1
matK	HBXT5	643	215	CAT (H) => TAT (Y)	1
matK	YCRC14	643	215	CAT (H) => TAT (Y)	1
matK	HNZZ14	643	215	CAT (H) => TAT (Y)	1
ndhB	AHLA1	586	196	CAT (H) => TAT (Y)	1
ndhB	AHLA1	1255	419	CAT (H) => TAT (Y)	1
ndhB	HBCD9	586	196	CAT (H) => TAT (Y)	1
ndhB	HBCD9	1255	419	CAT (H) => TAT (Y)	1
ndhB	CZCZ1	586	196	CAT (H) => TAT (Y)	1
ndhB	CZCZ1	1255	419	CAT (H) => TAT (Y)	1
ndhB	DTYG9	586	196	CAT (H) => TAT (Y)	1
ndhB	DTYG9	1255	419	CAT (H) => TAT (Y)	1
ndhB	HBXY14	586	196	CAT (H) => TAT (Y)	1
ndhB	HBXY14	1255	419	CAT (H) => TAT (Y)	1
ndhB	SXHZ9	586	196	CAT (H) => TAT (Y)	1
ndhB	SXHZ9	1255	419	CAT (H) => TAT (Y)	1
ndhB	JZTG11	586	196	CAT (H) => TAT (Y)	1
ndhB	JZTG11	1255	419	CAT (H) => TAT (Y)	1
ndhB	LLXY7	586	196	CAT (H) => TAT (Y)	1
ndhB	LLXY7	1255	419	CAT (H) => TAT (Y)	1
ndhB	HNLY9	586	196	CAT (H) => TAT (Y)	1
ndhB	HNLY9	1255	419	CAT (H) => TAT (Y)	1
ndhB	LYMY19	586	196	CAT (H) => TAT (Y)	1
ndhB	LYMY19	1255	419	CAT (H) => TAT (Y)	1
ndhB	NXYC4	586	196	CAT (H) => TAT (Y)	1
ndhB	NXYC4	1255	419	CAT (H) => TAT (Y)	1
ndhB	HNNY2	586	196	CAT (H) => TAT (Y)	1
ndhB	HNNY2	1255	419	CAT (H) => TAT (Y)	1
ndhB	SDLS10	586	196	CAT (H) => TAT (Y)	1
ndhB	SDLS10	1255	419	CAT (H) => TAT (Y)	1
ndhB	HBQHD5	586	196	CAT (H) => TAT (Y)	1
ndhB	HBQHD5	1255	419	CAT (H) => TAT (Y)	1
ndhB	HNSMX5	586	196	CAT (H) => TAT (Y)	1
ndhB	HNSMX5	1255	419	CAT (H) => TAT (Y)	1
ndhB	SDTA10	586	196	CAT (H) => TAT (Y)	1
ndhB	SDTA10	1255	419	CAT (H) => TAT (Y)	1
ndhB	TJWQ2	586	196	CAT (H) => TAT (Y)	1
ndhB	TJWQ2	1255	419	CAT (H) => TAT (Y)	1
ndhB	SXWN9	586	196	CAT (H) => TAT (Y)	1
ndhB	SXWN9	1255	419	CAT (H) => TAT (Y)	1
ndhB	HBXT5	586	196	CAT (H) => TAT (Y)	1
ndhB	HBXT5	1255	419	CAT (H) => TAT (Y)	1
ndhB	YCRC14	586	196	CAT (H) => TAT (Y)	1
ndhB	YCRC14	1255	419	CAT (H) => TAT (Y)	1
ndhB	HNZZ14	586	196	CAT (H) => TAT (Y)	1
ndhB	HNZZ14	1255	419	CAT (H) => TAT (Y)	1	82
accD	AHLA1	353	118	CCA (P) => CTA (L)	1
accD	HBCD9	353	118	CCA (P) => CTA (L)	1
accD	CZCZ1	329	110	CCA (P) => CTA (L)	1
accD	DTYG9	329	110	CCA (P) => CTA (L)	1
accD	HBXY14	329	110	CCA (P) => CTA (L)	1
accD	SXHZ9	329	110	CCA (P) => CTA (L)	1
accD	JZTG11	329	110	CCA (P) => CTA (L)	1
accD	LLXY7	329	110	CCA (P) => CTA (L)	1
accD	HNLY9	329	110	CCA (P) => CTA (L)	1
accD	LYMY19	329	110	CCA (P) => CTA (L)	1
accD	NXYC4	353	118	CCA (P) => CTA (L)	1
accD	HNNY2	329	110	CCA (P) => CTA (L)	1
accD	SDLS10	329	110	CCA (P) => CTA (L)	1
accD	HBQHD5	329	110	CCA (P) => CTA (L)	1
accD	HNSMX5	329	110	CCA (P) => CTA (L)	1
accD	SDTA10	353	118	CCA (P) => CTA (L)	1
accD	TJWQ2	329	110	CCA (P) => CTA (L)	1
accD	SXWN9	329	110	CCA (P) => CTA (L)	1
accD	HBXT5	329	110	CCA (P) => CTA (L)	1
accD	YCRC14	329	110	CCA (P) => CTA (L)	1
atpF	HBCD9	92	31	CCA (P) => CTA (L)	0.86
atpF	CZCZ1	92	31	CCA (P) => CTA (L)	0.86
atpF	SXHZ9	92	31	CCA (P) => CTA (L)	0.86
atpF	JZTG11	92	31	CCA (P) => CTA (L)	0.86
atpF	LLXY7	92	31	CCA (P) => CTA (L)	0.86
atpF	LYMY19	92	31	CCA (P) => CTA (L)	0.86
atpF	NXYC4	92	31	CCA (P) => CTA (L)	0.86
atpF	HBQHD5	92	31	CCA (P) => CTA (L)	0.86
atpF	SDTA10	92	31	CCA (P) => CTA (L)	0.86
atpF	HNZZ14	92	31	CCA (P) => CTA (L)	0.86
ndhB	AHLA1	467	156	CCA (P) => CTA (L)	1
ndhB	AHLA1	737	246	CCA (P) => CTA (L)	1
ndhB	AHLA1	1481	494	CCA (P) => CTA (L)	1
ndhB	HBCD9	467	156	CCA (P) => CTA (L)	1
ndhB	HBCD9	737	246	CCA (P) => CTA (L)	1
ndhB	HBCD9	1481	494	CCA (P) => CTA (L)	1
ndhB	CZCZ1	467	156	CCA (P) => CTA (L)	1
ndhB	CZCZ1	737	246	CCA (P) => CTA (L)	1
ndhB	CZCZ1	1481	494	CCA (P) => CTA (L)	1
ndhB	DTYG9	467	156	CCA (P) => CTA (L)	1
ndhB	DTYG9	737	246	CCA (P) => CTA (L)	1
ndhB	DTYG9	1481	494	CCA (P) => CTA (L)	1
ndhB	HBXY14	467	156	CCA (P) => CTA (L)	1
ndhB	HBXY14	737	246	CCA (P) => CTA (L)	1
ndhB	HBXY14	1481	494	CCA (P) => CTA (L)	1
ndhB	SXHZ9	467	156	CCA (P) => CTA (L)	1
ndhB	SXHZ9	737	246	CCA (P) => CTA (L)	1
ndhB	SXHZ9	1481	494	CCA (P) => CTA (L)	1
ndhB	JZTG11	467	156	CCA (P) => CTA (L)	1
ndhB	JZTG11	737	246	CCA (P) => CTA (L)	1
ndhB	JZTG11	1481	494	CCA (P) => CTA (L)	1
ndhB	LLXY7	467	156	CCA (P) => CTA (L)	1
ndhB	LLXY7	737	246	CCA (P) => CTA (L)	1
ndhB	LLXY7	1481	494	CCA (P) => CTA (L)	1
ndhB	HNLY9	467	156	CCA (P) => CTA (L)	1
ndhB	HNLY9	737	246	CCA (P) => CTA (L)	1
ndhB	HNLY9	1481	494	CCA (P) => CTA (L)	1
ndhB	LYMY19	467	156	CCA (P) => CTA (L)	1
ndhB	LYMY19	737	246	CCA (P) => CTA (L)	1
ndhB	LYMY19	1481	494	CCA (P) => CTA (L)	1
ndhB	NXYC4	467	156	CCA (P) => CTA (L)	1
ndhB	NXYC4	737	246	CCA (P) => CTA (L)	1
ndhB	NXYC4	1481	494	CCA (P) => CTA (L)	1
ndhB	HNNY2	467	156	CCA (P) => CTA (L)	1
ndhB	HNNY2	737	246	CCA (P) => CTA (L)	1
ndhB	HNNY2	1481	494	CCA (P) => CTA (L)	1
ndhB	SDLS10	467	156	CCA (P) => CTA (L)	1
ndhB	SDLS10	737	246	CCA (P) => CTA (L)	1
ndhB	SDLS10	1481	494	CCA (P) => CTA (L)	1
ndhB	HBQHD5	467	156	CCA (P) => CTA (L)	1
ndhB	HBQHD5	737	246	CCA (P) => CTA (L)	1
ndhB	HBQHD5	1481	494	CCA (P) => CTA (L)	1
ndhB	HNSMX5	467	156	CCA (P) => CTA (L)	1
ndhB	HNSMX5	737	246	CCA (P) => CTA (L)	1
ndhB	HNSMX5	1481	494	CCA (P) => CTA (L)	1
ndhB	SDTA10	467	156	CCA (P) => CTA (L)	1
ndhB	SDTA10	737	246	CCA (P) => CTA (L)	1
ndhB	SDTA10	1481	494	CCA (P) => CTA (L)	1
ndhB	TJWQ2	467	156	CCA (P) => CTA (L)	1
ndhB	TJWQ2	737	246	CCA (P) => CTA (L)	1
ndhB	TJWQ2	1481	494	CCA (P) => CTA (L)	1
ndhB	SXWN9	467	156	CCA (P) => CTA (L)	1
ndhB	SXWN9	737	246	CCA (P) => CTA (L)	1
ndhB	SXWN9	1481	494	CCA (P) => CTA (L)	1
ndhB	HBXT5	467	156	CCA (P) => CTA (L)	1
ndhB	HBXT5	737	246	CCA (P) => CTA (L)	1
ndhB	HBXT5	1481	494	CCA (P) => CTA (L)	1
ndhB	YCRC14	467	156	CCA (P) => CTA (L)	1
ndhB	YCRC14	737	246	CCA (P) => CTA (L)	1
ndhB	YCRC14	1481	494	CCA (P) => CTA (L)	1
ndhB	HNZZ14	467	156	CCA (P) => CTA (L)	1
ndhB	HNZZ14	737	246	CCA (P) => CTA (L)	1
ndhB	HNZZ14	1481	494	CCA (P) => CTA (L)	1
ndhD	AHLA1	383	128	CCA (P) => CTA (L)	1
ndhD	HBCD9	383	128	CCA (P) => CTA (L)	1
ndhD	CZCZ1	383	128	CCA (P) => CTA (L)	1
ndhD	DTYG9	383	128	CCA (P) => CTA (L)	1
ndhD	HBXY14	383	128	CCA (P) => CTA (L)	1
ndhD	SXHZ9	383	128	CCA (P) => CTA (L)	1
ndhD	JZTG11	383	128	CCA (P) => CTA (L)	1
ndhD	LLXY7	383	128	CCA (P) => CTA (L)	1
ndhD	HNLY9	383	128	CCA (P) => CTA (L)	1
ndhD	LYMY19	383	128	CCA (P) => CTA (L)	1
ndhD	NXYC4	383	128	CCA (P) => CTA (L)	1
ndhD	HNNY2	383	128	CCA (P) => CTA (L)	1
ndhD	SDLS10	383	128	CCA (P) => CTA (L)	1
ndhD	HBQHD5	383	128	CCA (P) => CTA (L)	1
ndhD	HNSMX5	383	128	CCA (P) => CTA (L)	1
ndhD	SDTA10	383	128	CCA (P) => CTA (L)	1
ndhD	TJWQ2	383	128	CCA (P) => CTA (L)	1
ndhD	SXWN9	383	128	CCA (P) => CTA (L)	1
ndhD	HBXT5	383	128	CCA (P) => CTA (L)	1
ndhD	YCRC14	383	128	CCA (P) => CTA (L)	1
ndhD	HNZZ14	383	128	CCA (P) => CTA (L)	1
rps14	AHLA1	149	50	CCA (P) => CTA (L)	1
rps14	HBCD9	149	50	CCA (P) => CTA (L)	1
rps14	CZCZ1	149	50	CCA (P) => CTA (L)	1
rps14	DTYG9	149	50	CCA (P) => CTA (L)	1
rps14	HBXY14	149	50	CCA (P) => CTA (L)	1
rps14	SXHZ9	149	50	CCA (P) => CTA (L)	1
rps14	JZTG11	149	50	CCA (P) => CTA (L)	1
rps14	LLXY7	149	50	CCA (P) => CTA (L)	1
rps14	HNLY9	149	50	CCA (P) => CTA (L)	1
rps14	LYMY19	149	50	CCA (P) => CTA (L)	1
rps14	NXYC4	149	50	CCA (P) => CTA (L)	1
rps14	HNNY2	149	50	CCA (P) => CTA (L)	1
rps14	SDLS10	149	50	CCA (P) => CTA (L)	1
rps14	HBQHD5	149	50	CCA (P) => CTA (L)	1
rps14	HNSMX5	149	50	CCA (P) => CTA (L)	1
rps14	SDTA10	149	50	CCA (P) => CTA (L)	1
rps14	TJWQ2	149	50	CCA (P) => CTA (L)	1
rps14	SXWN9	149	50	CCA (P) => CTA (L)	1
rps14	HBXT5	149	50	CCA (P) => CTA (L)	1
rps14	YCRC14	149	50	CCA (P) => CTA (L)	1
rps14	HNZZ14	149	50	CCA (P) => CTA (L)	1	135
ndhF	AHLA1	1792	598	CCA (P) => TCA (S)	1
ndhF	HBCD9	1792	598	CCA (P) => TCA (S)	1
ndhF	CZCZ1	1792	598	CCA (P) => TCA (S)	1
ndhF	DTYG9	1792	598	CCA (P) => TCA (S)	1
ndhF	HBXY14	1792	598	CCA (P) => TCA (S)	1
ndhF	SXHZ9	1792	598	CCA (P) => TCA (S)	1
ndhF	LLXY7	1792	598	CCA (P) => TCA (S)	1
ndhF	HNLY9	1792	598	CCA (P) => TCA (S)	1
ndhF	NXYC4	1792	598	CCA (P) => TCA (S)	1
ndhF	HNNY2	1792	598	CCA (P) => TCA (S)	1
ndhF	SDLS10	1792	598	CCA (P) => TCA (S)	1
ndhF	HNSMX5	1792	598	CCA (P) => TCA (S)	1
ndhF	SDTA10	1792	598	CCA (P) => TCA (S)	1
ndhF	TJWQ2	1792	598	CCA (P) => TCA (S)	1
ndhF	SXWN9	1792	598	CCA (P) => TCA (S)	1
ndhF	HBXT5	1792	598	CCA (P) => TCA (S)	1
ndhF	YCRC14	1792	598	CCA (P) => TCA (S)	1
ndhF	HNZZ14	1792	598	CCA (P) => TCA (S)	1
atpB	HBCD9	37	13	CCC (P) => TCC (S)	1
atpB	CZCZ1	37	13	CCC (P) => TCC (S)	1
atpB	DTYG9	37	13	CCC (P) => TCC (S)	1
atpB	HBXY14	37	13	CCC (P) => TCC (S)	1
atpB	SXHZ9	37	13	CCC (P) => TCC (S)	1
atpB	JZTG11	37	13	CCC (P) => TCC (S)	1
atpB	HNLY9	37	13	CCC (P) => TCC (S)	1
atpB	LYMY19	37	13	CCC (P) => TCC (S)	1
atpB	NXYC4	37	13	CCC (P) => TCC (S)	1
atpB	HNNY2	37	13	CCC (P) => TCC (S)	1
atpB	SDLS10	37	13	CCC (P) => TCC (S)	1
atpB	HBQHD5	37	13	CCC (P) => TCC (S)	1
atpB	HNSMX5	37	13	CCC (P) => TCC (S)	1
atpB	SDTA10	37	13	CCC (P) => TCC (S)	1
atpB	SXWN9	37	13	CCC (P) => TCC (S)	1
atpB	HBXT5	37	13	CCC (P) => TCC (S)	1
atpB	YCRC14	37	13	CCC (P) => TCC (S)	1
atpB	HNZZ14	37	13	CCC (P) => TCC (S)	1
petD	HBCD9	457	153	CCC (P) => TCC (S)	1
petD	NXYC4	457	153	CCC (P) => TCC (S)	1
petD	SDTA10	457	153	CCC (P) => TCC (S)	1
rpl2	AHLA1	547	183	CCC (P) => TCC (S)	1
rpl2	HBCD9	550	184	CCC (P) => TCC (S)	1
rpl2	CZCZ1	547	183	CCC (P) => TCC (S)	1
rpl2	DTYG9	547	183	CCC (P) => TCC (S)	1
rpl2	HBXY14	547	183	CCC (P) => TCC (S)	1
rpl2	SXHZ9	547	183	CCC (P) => TCC (S)	1
rpl2	JZTG11	547	183	CCC (P) => TCC (S)	1
rpl2	LLXY7	547	183	CCC (P) => TCC (S)	1
rpl2	HNLY9	547	183	CCC (P) => TCC (S)	1
rpl2	LYMY19	547	183	CCC (P) => TCC (S)	1
rpl2	NXYC4	550	184	CCC (P) => TCC (S)	1
rpl2	HNNY2	547	183	CCC (P) => TCC (S)	1
rpl2	SDLS10	547	183	CCC (P) => TCC (S)	1
rpl2	HBQHD5	547	183	CCC (P) => TCC (S)	1
rpl2	HNSMX5	547	183	CCC (P) => TCC (S)	1
rpl2	SDTA10	550	184	CCC (P) => TCC (S)	1
rpl2	TJWQ2	547	183	CCC (P) => TCC (S)	1
rpl2	SXWN9	547	183	CCC (P) => TCC (S)	1
rpl2	HBXT5	547	183	CCC (P) => TCC (S)	1
rpl2	YCRC14	547	183	CCC (P) => TCC (S)	1
rpl2	HNZZ14	547	183	CCC (P) => TCC (S)	1	60
ndhD	AHLA1	887	296	CCG (P) => CTG (L)	1
ndhD	HBCD9	887	296	CCG (P) => CTG (L)	1
ndhD	CZCZ1	887	296	CCG (P) => CTG (L)	1
ndhD	DTYG9	887	296	CCG (P) => CTG (L)	1
ndhD	HBXY14	887	296	CCG (P) => CTG (L)	1
ndhD	SXHZ9	887	296	CCG (P) => CTG (L)	1
ndhD	JZTG11	887	296	CCG (P) => CTG (L)	1
ndhD	LLXY7	887	296	CCG (P) => CTG (L)	1
ndhD	HNLY9	887	296	CCG (P) => CTG (L)	1
ndhD	LYMY19	887	296	CCG (P) => CTG (L)	1
ndhD	NXYC4	887	296	CCG (P) => CTG (L)	1
ndhD	HNNY2	887	296	CCG (P) => CTG (L)	1
ndhD	SDLS10	887	296	CCG (P) => CTG (L)	1
ndhD	HBQHD5	887	296	CCG (P) => CTG (L)	1
ndhD	HNSMX5	887	296	CCG (P) => CTG (L)	1
ndhD	SDTA10	887	296	CCG (P) => CTG (L)	1
ndhD	TJWQ2	887	296	CCG (P) => CTG (L)	1
ndhD	SXWN9	887	296	CCG (P) => CTG (L)	1
ndhD	HBXT5	887	296	CCG (P) => CTG (L)	1
ndhD	YCRC14	887	296	CCG (P) => CTG (L)	1
ndhD	HNZZ14	887	296	CCG (P) => CTG (L)	1
petD	HBCD9	304	102	CCG (P) => TCG (S)	1
petD	NXYC4	304	102	CCG (P) => TCG (S)	1
petD	SDTA10	304	102	CCG (P) => TCG (S)	1
accD	AHLA1	1592	531	CCT (P) => CTT (L)	1
accD	HBCD9	1592	531	CCT (P) => CTT (L)	1
accD	CZCZ1	1601	534	CCT (P) => CTT (L)	1
accD	DTYG9	1601	534	CCT (P) => CTT (L)	1
accD	HBXY14	1601	534	CCT (P) => CTT (L)	1
accD	SXHZ9	1601	534	CCT (P) => CTT (L)	1
accD	JZTG11	1601	534	CCT (P) => CTT (L)	1
accD	LLXY7	1568	523	CCT (P) => CTT (L)	1
accD	HNLY9	1601	534	CCT (P) => CTT (L)	1
accD	LYMY19	1601	534	CCT (P) => CTT (L)	1
accD	NXYC4	1625	542	CCT (P) => CTT (L)	1
accD	HNNY2	1601	534	CCT (P) => CTT (L)	1
accD	SDLS10	1601	534	CCT (P) => CTT (L)	1
accD	HBQHD5	1601	534	CCT (P) => CTT (L)	1
accD	HNSMX5	1601	534	CCT (P) => CTT (L)	1
accD	SDTA10	1592	531	CCT (P) => CTT (L)	1
accD	TJWQ2	1601	534	CCT (P) => CTT (L)	1
accD	SXWN9	1601	534	CCT (P) => CTT (L)	1
accD	HBXT5	1601	534	CCT (P) => CTT (L)	1
accD	YCRC14	1601	534	CCT (P) => CTT (L)	1	44
psbE	AHLA1	214	72	CCT (P) => TCT (S)	1
psbE	HBCD9	214	72	CCT (P) => TCT (S)	1
psbE	CZCZ1	214	72	CCT (P) => TCT (S)	1
psbE	DTYG9	214	72	CCT (P) => TCT (S)	1
psbE	HBXY14	214	72	CCT (P) => TCT (S)	1
psbE	SXHZ9	214	72	CCT (P) => TCT (S)	1
psbE	JZTG11	214	72	CCT (P) => TCT (S)	1
psbE	LLXY7	214	72	CCT (P) => TCT (S)	1
psbE	HNLY9	214	72	CCT (P) => TCT (S)	1
psbE	LYMY19	214	72	CCT (P) => TCT (S)	1
psbE	NXYC4	214	72	CCT (P) => TCT (S)	1
psbE	HNNY2	214	72	CCT (P) => TCT (S)	1
psbE	SDLS10	214	72	CCT (P) => TCT (S)	1
psbE	HBQHD5	214	72	CCT (P) => TCT (S)	1
psbE	HNSMX5	214	72	CCT (P) => TCT (S)	1
psbE	SDTA10	214	72	CCT (P) => TCT (S)	1
psbE	TJWQ2	214	72	CCT (P) => TCT (S)	1
psbE	SXWN9	214	72	CCT (P) => TCT (S)	1
psbE	HBXT5	214	72	CCT (P) => TCT (S)	1
psbE	YCRC14	214	72	CCT (P) => TCT (S)	1
psbE	HNZZ14	214	72	CCT (P) => TCT (S)	1
rpoC1	AHLA1	1876	626	CCT (P) => TCT (S)	1
rpoC1	HBCD9	1888	630	CCT (P) => TCT (S)	1
rpoC1	CZCZ1	1876	626	CCT (P) => TCT (S)	1
rpoC1	DTYG9	1876	626	CCT (P) => TCT (S)	1
rpoC1	HBXY14	1876	626	CCT (P) => TCT (S)	1
rpoC1	SXHZ9	1876	626	CCT (P) => TCT (S)	1
rpoC1	JZTG11	1876	626	CCT (P) => TCT (S)	1
rpoC1	LLXY7	1876	626	CCT (P) => TCT (S)	1
rpoC1	HNLY9	1876	626	CCT (P) => TCT (S)	1
rpoC1	LYMY19	1876	626	CCT (P) => TCT (S)	1
rpoC1	NXYC4	1888	630	CCT (P) => TCT (S)	1
rpoC1	HNNY2	1876	626	CCT (P) => TCT (S)	1
rpoC1	SDLS10	1876	626	CCT (P) => TCT (S)	1
rpoC1	HBQHD5	1876	626	CCT (P) => TCT (S)	1
rpoC1	HNSMX5	1876	626	CCT (P) => TCT (S)	1
rpoC1	SDTA10	1888	630	CCT (P) => TCT (S)	1
rpoC1	TJWQ2	1876	626	CCT (P) => TCT (S)	1
rpoC1	SXWN9	1876	626	CCT (P) => TCT (S)	1
rpoC1	HBXT5	1876	626	CCT (P) => TCT (S)	1
rpoC1	YCRC14	1876	626	CCT (P) => TCT (S)	1
rpoC1	HNZZ14	1876	626	CCT (P) => TCT (S)	1	42
accD	AHLA1	13	5	CGG (R) => TGG (W)	1
accD	HBCD9	13	5	CGG (R) => TGG (W)	1
accD	NXYC4	13	5	CGG (R) => TGG (W)	1
accD	SDTA10	13	5	CGG (R) => TGG (W)	1
accD	HNZZ14	13	5	CGG (R) => TGG (W)	1
ndhD	AHLA1	313	105	CGG (R) => TGG (W)	0.8
ndhD	HBCD9	313	105	CGG (R) => TGG (W)	0.8
ndhD	CZCZ1	313	105	CGG (R) => TGG (W)	0.8
ndhD	DTYG9	313	105	CGG (R) => TGG (W)	0.8
ndhD	HBXY14	313	105	CGG (R) => TGG (W)	0.8
ndhD	SXHZ9	313	105	CGG (R) => TGG (W)	0.8
ndhD	JZTG11	313	105	CGG (R) => TGG (W)	0.8
ndhD	LLXY7	313	105	CGG (R) => TGG (W)	0.8
ndhD	HNLY9	313	105	CGG (R) => TGG (W)	0.8
ndhD	LYMY19	313	105	CGG (R) => TGG (W)	0.8
ndhD	NXYC4	313	105	CGG (R) => TGG (W)	0.8
ndhD	HNNY2	313	105	CGG (R) => TGG (W)	0.8
ndhD	SDLS10	313	105	CGG (R) => TGG (W)	0.8
ndhD	HBQHD5	313	105	CGG (R) => TGG (W)	0.8
ndhD	HNSMX5	313	105	CGG (R) => TGG (W)	0.8
ndhD	SDTA10	313	105	CGG (R) => TGG (W)	0.8
ndhD	TJWQ2	313	105	CGG (R) => TGG (W)	0.8
ndhD	SXWN9	313	105	CGG (R) => TGG (W)	0.8
ndhD	HBXT5	313	105	CGG (R) => TGG (W)	0.8
ndhD	YCRC14	313	105	CGG (R) => TGG (W)	0.8
ndhD	HNZZ14	313	105	CGG (R) => TGG (W)	0.8	26
accD	AHLA1	574	192	CGT (R) => TGT (C)	0.8
accD	HBCD9	574	192	CGT (R) => TGT (C)	0.8
accD	CZCZ1	550	184	CGT (R) => TGT (C)	0.8
accD	DTYG9	550	184	CGT (R) => TGT (C)	0.8
accD	HBXY14	550	184	CGT (R) => TGT (C)	0.8
accD	SXHZ9	550	184	CGT (R) => TGT (C)	0.8
accD	JZTG11	550	184	CGT (R) => TGT (C)	0.8
accD	LLXY7	550	184	CGT (R) => TGT (C)	0.8
accD	HNLY9	550	184	CGT (R) => TGT (C)	0.8
accD	LYMY19	550	184	CGT (R) => TGT (C)	0.8
accD	NXYC4	574	192	CGT (R) => TGT (C)	0.8
accD	HNNY2	550	184	CGT (R) => TGT (C)	0.8
accD	SDLS10	550	184	CGT (R) => TGT (C)	0.8
accD	HBQHD5	550	184	CGT (R) => TGT (C)	0.8
accD	HNSMX5	550	184	CGT (R) => TGT (C)	0.8
accD	SDTA10	574	192	CGT (R) => TGT (C)	0.8
accD	TJWQ2	550	184	CGT (R) => TGT (C)	0.8
accD	SXWN9	550	184	CGT (R) => TGT (C)	0.8
accD	HBXT5	550	184	CGT (R) => TGT (C)	0.8
accD	YCRC14	550	184	CGT (R) => TGT (C)	0.8	20
matK	HBCD9	52	18	CTC (L) => TTC (F)	1
matK	CZCZ1	52	18	CTC (L) => TTC (F)	1
matK	DTYG9	52	18	CTC (L) => TTC (F)	1
matK	HBXY14	52	18	CTC (L) => TTC (F)	1
matK	SXHZ9	52	18	CTC (L) => TTC (F)	1
matK	LLXY7	52	18	CTC (L) => TTC (F)	1
matK	HNLY9	52	18	CTC (L) => TTC (F)	1
matK	LYMY19	52	18	CTC (L) => TTC (F)	1
matK	NXYC4	52	18	CTC (L) => TTC (F)	1
matK	HNNY2	52	18	CTC (L) => TTC (F)	1
matK	SDLS10	52	18	CTC (L) => TTC (F)	1
matK	HBQHD5	52	18	CTC (L) => TTC (F)	1
matK	HNSMX5	52	18	CTC (L) => TTC (F)	1
matK	SDTA10	52	18	CTC (L) => TTC (F)	1
matK	TJWQ2	52	18	CTC (L) => TTC (F)	1
matK	SXWN9	52	18	CTC (L) => TTC (F)	1
matK	HBXT5	52	18	CTC (L) => TTC (F)	1
matK	YCRC14	52	18	CTC (L) => TTC (F)	1
matK	HNZZ14	52	18	CTC (L) => TTC (F)	1
ccsA	AHLA1	553	185	CTT (L) => TTT (F)	0.8
ccsA	HBCD9	553	185	CTT (L) => TTT (F)	0.8
ccsA	CZCZ1	553	185	CTT (L) => TTT (F)	0.8
ccsA	DTYG9	553	185	CTT (L) => TTT (F)	0.8
ccsA	HBXY14	553	185	CTT (L) => TTT (F)	0.8
ccsA	SXHZ9	553	185	CTT (L) => TTT (F)	0.8
ccsA	JZTG11	553	185	CTT (L) => TTT (F)	0.8
ccsA	LLXY7	553	185	CTT (L) => TTT (F)	0.8
ccsA	HNLY9	553	185	CTT (L) => TTT (F)	0.8
ccsA	LYMY19	553	185	CTT (L) => TTT (F)	0.8
ccsA	NXYC4	553	185	CTT (L) => TTT (F)	0.8
ccsA	HNNY2	553	185	CTT (L) => TTT (F)	0.8
ccsA	SDLS10	553	185	CTT (L) => TTT (F)	0.8
ccsA	HBQHD5	553	185	CTT (L) => TTT (F)	0.8
ccsA	HNSMX5	553	185	CTT (L) => TTT (F)	0.8
ccsA	SDTA10	553	185	CTT (L) => TTT (F)	0.8
ccsA	TJWQ2	553	185	CTT (L) => TTT (F)	0.8
ccsA	SXWN9	553	185	CTT (L) => TTT (F)	0.8
ccsA	HBXT5	553	185	CTT (L) => TTT (F)	0.8
ccsA	YCRC14	553	185	CTT (L) => TTT (F)	0.8
ccsA	HNZZ14	553	185	CTT (L) => TTT (F)	0.8
matK	HBCD9	535	179	CTT (L) => TTT (F)	0.86
matK	CZCZ1	535	179	CTT (L) => TTT (F)	0.86
matK	DTYG9	535	179	CTT (L) => TTT (F)	0.86
matK	HBXY14	535	179	CTT (L) => TTT (F)	0.86
matK	SXHZ9	535	179	CTT (L) => TTT (F)	0.86
matK	LLXY7	535	179	CTT (L) => TTT (F)	0.86
matK	HNLY9	535	179	CTT (L) => TTT (F)	0.86
matK	LYMY20	535	179	CTT (L) => TTT (F)	0.86
matK	NXYC4	535	179	CTT (L) => TTT (F)	0.86
matK	HNNY2	535	179	CTT (L) => TTT (F)	0.86
matK	SDLS10	535	179	CTT (L) => TTT (F)	0.86
matK	HBQHD5	535	179	CTT (L) => TTT (F)	0.86
matK	HNSMX5	535	179	CTT (L) => TTT (F)	0.86
matK	SDTA10	535	179	CTT (L) => TTT (F)	0.86
matK	TJWQ2	535	179	CTT (L) => TTT (F)	0.86
matK	SXWN9	535	179	CTT (L) => TTT (F)	0.86
matK	HBXT5	535	179	CTT (L) => TTT (F)	0.86
matK	YCRC14	535	179	CTT (L) => TTT (F)	0.86
matK	HNZZ14	535	179	CTT (L) => TTT (F)	0.86
ndhF	AHLA1	1867	623	CTT (L) => TTT (F)	1
ndhF	HBCD9	1867	623	CTT (L) => TTT (F)	1
ndhF	CZCZ1	1867	623	CTT (L) => TTT (F)	1
ndhF	DTYG9	1867	623	CTT (L) => TTT (F)	1
ndhF	HBXY14	1867	623	CTT (L) => TTT (F)	1
ndhF	SXHZ9	1867	623	CTT (L) => TTT (F)	1
ndhF	LLXY7	1867	623	CTT (L) => TTT (F)	1
ndhF	HNLY9	1867	623	CTT (L) => TTT (F)	1
ndhF	NXYC4	1867	623	CTT (L) => TTT (F)	1
ndhF	HNNY2	1867	623	CTT (L) => TTT (F)	1
ndhF	SDLS10	1867	623	CTT (L) => TTT (F)	1
ndhF	HNSMX5	1867	623	CTT (L) => TTT (F)	1
ndhF	SDTA10	1867	623	CTT (L) => TTT (F)	1
ndhF	TJWQ2	1867	623	CTT (L) => TTT (F)	1
ndhF	SXWN9	1867	623	CTT (L) => TTT (F)	1
ndhF	HBXT5	1867	623	CTT (L) => TTT (F)	1
ndhF	YCRC14	1867	623	CTT (L) => TTT (F)	1
ndhF	HNZZ14	1867	623	CTT (L) => TTT (F)	1
rpoC2	HBCD9	1606	536	CTT (L) => TTT (F)	1
rpoC2	CZCZ1	1594	532	CTT (L) => TTT (F)	1
rpoC2	DTYG9	1594	532	CTT (L) => TTT (F)	1
rpoC2	HBXY14	1594	532	CTT (L) => TTT (F)	1
rpoC2	SXHZ9	1594	532	CTT (L) => TTT (F)	1
rpoC2	JZTG11	1594	532	CTT (L) => TTT (F)	1
rpoC2	HNLY9	1594	532	CTT (L) => TTT (F)	1
rpoC2	LYMY19	1594	532	CTT (L) => TTT (F)	1
rpoC2	NXYC4	1606	536	CTT (L) => TTT (F)	1
rpoC2	HNNY2	1594	532	CTT (L) => TTT (F)	1
rpoC2	SDLS10	1594	532	CTT (L) => TTT (F)	1
rpoC2	HBQHD5	1594	532	CTT (L) => TTT (F)	1
rpoC2	HNSMX5	1594	532	CTT (L) => TTT (F)	1
rpoC2	SDTA10	1606	536	CTT (L) => TTT (F)	1
rpoC2	SXWN9	1594	532	CTT (L) => TTT (F)	1
rpoC2	HBXT5	1594	532	CTT (L) => TTT (F)	1
rpoC2	YCRC14	1594	532	CTT (L) => TTT (F)	1
rpoC2	HNZZ14	1594	532	CTT (L) => TTT (F)	1	95
ndhG	AHLA1	494	165	GCC (A) => GTC (V)	0.8
ndhG	HBCD9	494	165	GCC (A) => GTC (V)	0.8
ndhG	CZCZ1	494	165	GCC (A) => GTC (V)	0.8
ndhG	DTYG9	494	165	GCC (A) => GTC (V)	0.8
ndhG	HBXY14	494	165	GCC (A) => GTC (V)	0.8
ndhG	SXHZ9	494	165	GCC (A) => GTC (V)	0.8
ndhG	JZTG11	494	165	GCC (A) => GTC (V)	0.8
ndhG	LLXY7	494	165	GCC (A) => GTC (V)	0.8
ndhG	HNLY9	494	165	GCC (A) => GTC (V)	0.8
ndhG	LYMY19	494	165	GCC (A) => GTC (V)	0.8
ndhG	NXYC4	494	165	GCC (A) => GTC (V)	0.8
ndhG	HNNY2	494	165	GCC (A) => GTC (V)	0.8
ndhG	SDLS10	494	165	GCC (A) => GTC (V)	0.8
ndhG	HBQHD5	494	165	GCC (A) => GTC (V)	0.8
ndhG	HNSMX5	494	165	GCC (A) => GTC (V)	0.8
ndhG	SDTA10	494	165	GCC (A) => GTC (V)	0.8
ndhG	TJWQ2	494	165	GCC (A) => GTC (V)	0.8
ndhG	SXWN9	494	165	GCC (A) => GTC (V)	0.8
ndhG	HBXT5	494	165	GCC (A) => GTC (V)	0.8
ndhG	YCRC14	494	165	GCC (A) => GTC (V)	0.8
ndhG	HNZZ14	494	165	GCC (A) => GTC (V)	0.8
rpoC2	HBCD9	35	12	GCC (A) => GTC (V)	0.86
rpoC2	CZCZ1	23	8	GCC (A) => GTC (V)	0.86
rpoC2	DTYG9	23	8	GCC (A) => GTC (V)	0.86
rpoC2	HBXY14	23	8	GCC (A) => GTC (V)	0.86
rpoC2	SXHZ9	23	8	GCC (A) => GTC (V)	0.86
rpoC2	JZTG11	23	8	GCC (A) => GTC (V)	0.86
rpoC2	HNLY9	23	8	GCC (A) => GTC (V)	0.86
rpoC2	LYMY19	23	8	GCC (A) => GTC (V)	0.86
rpoC2	NXYC4	35	12	GCC (A) => GTC (V)	0.86
rpoC2	HNNY2	23	8	GCC (A) => GTC (V)	0.86
rpoC2	SDLS10	23	8	GCC (A) => GTC (V)	0.86
rpoC2	HBQHD5	23	8	GCC (A) => GTC (V)	0.86
rpoC2	HNSMX5	23	8	GCC (A) => GTC (V)	0.86
rpoC2	SDTA10	35	12	GCC (A) => GTC (V)	0.86
rpoC2	SXWN9	23	8	GCC (A) => GTC (V)	0.86
rpoC2	HBXT5	23	8	GCC (A) => GTC (V)	0.86
rpoC2	YCRC14	23	8	GCC (A) => GTC (V)	0.86
rpoC2	HNZZ14	23	8	GCC (A) => GTC (V)	0.86
rpoC1	AHLA1	1055	352	GCT (A) => GTT (V)	0.86
rpoC1	HBCD9	1067	356	GCT (A) => GTT (V)	0.86
rpoC1	CZCZ1	1055	352	GCT (A) => GTT (V)	0.86
rpoC1	DTYG9	1055	352	GCT (A) => GTT (V)	0.86
rpoC1	HBXY14	1055	352	GCT (A) => GTT (V)	0.86
rpoC1	SXHZ9	1055	352	GCT (A) => GTT (V)	0.86
rpoC1	JZTG11	1055	352	GCT (A) => GTT (V)	0.86
rpoC1	LLXY7	1055	352	GCT (A) => GTT (V)	0.86
rpoC1	HNLY9	1055	352	GCT (A) => GTT (V)	0.86
rpoC1	LYMY19	1055	352	GCT (A) => GTT (V)	0.86
rpoC1	NXYC4	1067	356	GCT (A) => GTT (V)	0.86
rpoC1	HNNY2	1055	352	GCT (A) => GTT (V)	0.86
rpoC1	SDLS10	1055	352	GCT (A) => GTT (V)	0.86
rpoC1	HBQHD5	1055	352	GCT (A) => GTT (V)	0.86
rpoC1	HNSMX5	1055	352	GCT (A) => GTT (V)	0.86
rpoC1	SDTA10	1067	356	GCT (A) => GTT (V)	0.86
rpoC1	TJWQ2	1055	352	GCT (A) => GTT (V)	0.86
rpoC1	SXWN9	1055	352	GCT (A) => GTT (V)	0.86
rpoC1	HBXT5	1055	352	GCT (A) => GTT (V)	0.86
rpoC1	YCRC14	1055	352	GCT (A) => GTT (V)	0.86
rpoC1	HNZZ14	1055	352	GCT (A) => GTT (V)	0.86	60
atpA	AHLA1	773	258	TCA (S) => TTA (L)	1
atpA	AHLA1	914	305	TCA (S) => TTA (L)	1
atpA	HBCD9	773	258	TCA (S) => TTA (L)	1
atpA	CZCZ1	773	258	TCA (S) => TTA (L)	1
atpA	DTYG9	773	258	TCA (S) => TTA (L)	1
atpA	HBXY14	773	258	TCA (S) => TTA (L)	1
atpA	SXHZ9	773	258	TCA (S) => TTA (L)	1
atpA	JZTG11	773	258	TCA (S) => TTA (L)	1
atpA	LLXY7	629	210	TCA (S) => TTA (L)	1
atpA	LLXY7	770	257	TCA (S) => TTA (L)	1
atpA	HNLY9	773	258	TCA (S) => TTA (L)	1
atpA	LYMY19	773	258	TCA (S) => TTA (L)	1
atpA	NXYC4	773	258	TCA (S) => TTA (L)	1
atpA	HNNY2	773	258	TCA (S) => TTA (L)	1
atpA	SDLS10	773	258	TCA (S) => TTA (L)	1
atpA	HBQHD5	773	258	TCA (S) => TTA (L)	1
atpA	HNSMX5	773	258	TCA (S) => TTA (L)	1
atpA	SDTA10	773	258	TCA (S) => TTA (L)	1
atpA	TJWQ2	773	258	TCA (S) => TTA (L)	1
atpA	SXWN9	773	258	TCA (S) => TTA (L)	1
atpA	HBXT5	773	258	TCA (S) => TTA (L)	1
atpA	YCRC14	773	258	TCA (S) => TTA (L)	1
atpA	HNZZ14	773	258	TCA (S) => TTA (L)	1
ndhA	AHLA1	341	114	TCA (S) => TTA (L)	1
ndhA	AHLA1	566	189	TCA (S) => TTA (L)	1
ndhA	HBCD9	341	114	TCA (S) => TTA (L)	1
ndhA	HBCD9	566	189	TCA (S) => TTA (L)	1
ndhA	CZCZ1	341	114	TCA (S) => TTA (L)	1
ndhA	CZCZ1	566	189	TCA (S) => TTA (L)	1
ndhA	DTYG9	341	114	TCA (S) => TTA (L)	1
ndhA	DTYG9	566	189	TCA (S) => TTA (L)	1
ndhA	HBXY14	341	114	TCA (S) => TTA (L)	1
ndhA	HBXY14	566	189	TCA (S) => TTA (L)	1
ndhA	SXHZ9	341	114	TCA (S) => TTA (L)	1
ndhA	SXHZ9	566	189	TCA (S) => TTA (L)	1
ndhA	JZTG11	341	114	TCA (S) => TTA (L)	1
ndhA	JZTG11	566	189	TCA (S) => TTA (L)	1
ndhA	LLXY7	341	114	TCA (S) => TTA (L)	1
ndhA	LLXY7	566	189	TCA (S) => TTA (L)	1
ndhA	HNLY9	341	114	TCA (S) => TTA (L)	1
ndhA	HNLY9	566	189	TCA (S) => TTA (L)	1
ndhA	LYMY19	341	114	TCA (S) => TTA (L)	1
ndhA	LYMY19	566	189	TCA (S) => TTA (L)	1
ndhA	NXYC4	341	114	TCA (S) => TTA (L)	1
ndhA	NXYC4	566	189	TCA (S) => TTA (L)	1
ndhA	HNNY2	341	114	TCA (S) => TTA (L)	1
ndhA	HNNY2	566	189	TCA (S) => TTA (L)	1
ndhA	SDLS10	341	114	TCA (S) => TTA (L)	1
ndhA	SDLS10	566	189	TCA (S) => TTA (L)	1
ndhA	HBQHD5	341	114	TCA (S) => TTA (L)	1
ndhA	HBQHD5	566	189	TCA (S) => TTA (L)	1
ndhA	HNSMX5	341	114	TCA (S) => TTA (L)	1
ndhA	HNSMX5	566	189	TCA (S) => TTA (L)	1
ndhA	SDTA10	341	114	TCA (S) => TTA (L)	1
ndhA	SDTA10	566	189	TCA (S) => TTA (L)	1
ndhA	TJWQ2	341	114	TCA (S) => TTA (L)	1
ndhA	TJWQ2	566	189	TCA (S) => TTA (L)	1
ndhA	SXWN9	341	114	TCA (S) => TTA (L)	1
ndhA	SXWN9	566	189	TCA (S) => TTA (L)	1
ndhA	HBXT5	341	114	TCA (S) => TTA (L)	1
ndhA	HBXT5	566	189	TCA (S) => TTA (L)	1
ndhA	YCRC14	341	114	TCA (S) => TTA (L)	1
ndhA	YCRC14	566	189	TCA (S) => TTA (L)	1
ndhA	HNZZ14	341	114	TCA (S) => TTA (L)	1
ndhA	HNZZ14	566	189	TCA (S) => TTA (L)	1
ndhB	AHLA1	149	50	TCA (S) => TTA (L)	1
ndhB	AHLA1	611	204	TCA (S) => TTA (L)	0.8
ndhB	AHLA1	830	277	TCA (S) => TTA (L)	1
ndhB	AHLA1	836	279	TCA (S) => TTA (L)	1
ndhB	AHLA1	1112	371	TCA (S) => TTA (L)	1
ndhB	HBCD9	149	50	TCA (S) => TTA (L)	1
ndhB	HBCD9	611	204	TCA (S) => TTA (L)	0.8
ndhB	HBCD9	830	277	TCA (S) => TTA (L)	1
ndhB	HBCD9	836	279	TCA (S) => TTA (L)	1
ndhB	HBCD9	1112	371	TCA (S) => TTA (L)	1
ndhB	CZCZ1	149	50	TCA (S) => TTA (L)	1
ndhB	CZCZ1	611	204	TCA (S) => TTA (L)	0.8
ndhB	CZCZ1	830	277	TCA (S) => TTA (L)	1
ndhB	CZCZ1	836	279	TCA (S) => TTA (L)	1
ndhB	CZCZ1	1112	371	TCA (S) => TTA (L)	1
ndhB	DTYG9	149	50	TCA (S) => TTA (L)	1
ndhB	DTYG9	611	204	TCA (S) => TTA (L)	0.8
ndhB	DTYG9	830	277	TCA (S) => TTA (L)	1
ndhB	DTYG9	836	279	TCA (S) => TTA (L)	1
ndhB	DTYG9	1112	371	TCA (S) => TTA (L)	1
ndhB	HBXY14	149	50	TCA (S) => TTA (L)	1
ndhB	HBXY14	611	204	TCA (S) => TTA (L)	0.8
ndhB	HBXY14	830	277	TCA (S) => TTA (L)	1
ndhB	HBXY14	836	279	TCA (S) => TTA (L)	1
ndhB	HBXY14	1112	371	TCA (S) => TTA (L)	1
ndhB	SXHZ9	149	50	TCA (S) => TTA (L)	1
ndhB	SXHZ9	611	204	TCA (S) => TTA (L)	0.8
ndhB	SXHZ9	830	277	TCA (S) => TTA (L)	1
ndhB	SXHZ9	836	279	TCA (S) => TTA (L)	1
ndhB	SXHZ9	1112	371	TCA (S) => TTA (L)	1
ndhB	JZTG11	149	50	TCA (S) => TTA (L)	1
ndhB	JZTG11	611	204	TCA (S) => TTA (L)	0.8
ndhB	JZTG11	830	277	TCA (S) => TTA (L)	1
ndhB	JZTG11	836	279	TCA (S) => TTA (L)	1
ndhB	JZTG11	1112	371	TCA (S) => TTA (L)	1
ndhB	LLXY7	149	50	TCA (S) => TTA (L)	1
ndhB	LLXY7	611	204	TCA (S) => TTA (L)	0.8
ndhB	LLXY7	830	277	TCA (S) => TTA (L)	1
ndhB	LLXY7	836	279	TCA (S) => TTA (L)	1
ndhB	LLXY7	1112	371	TCA (S) => TTA (L)	1
ndhB	HNLY9	149	50	TCA (S) => TTA (L)	1
ndhB	HNLY9	611	204	TCA (S) => TTA (L)	0.8
ndhB	HNLY9	830	277	TCA (S) => TTA (L)	1
ndhB	HNLY9	836	279	TCA (S) => TTA (L)	1
ndhB	HNLY9	1112	371	TCA (S) => TTA (L)	1
ndhB	LYMY19	149	50	TCA (S) => TTA (L)	1
ndhB	LYMY19	611	204	TCA (S) => TTA (L)	0.8
ndhB	LYMY19	830	277	TCA (S) => TTA (L)	1
ndhB	LYMY19	836	279	TCA (S) => TTA (L)	1
ndhB	LYMY19	1112	371	TCA (S) => TTA (L)	1
ndhB	NXYC4	149	50	TCA (S) => TTA (L)	1
ndhB	NXYC4	611	204	TCA (S) => TTA (L)	0.8
ndhB	NXYC4	830	277	TCA (S) => TTA (L)	1
ndhB	NXYC4	836	279	TCA (S) => TTA (L)	1
ndhB	NXYC4	1112	371	TCA (S) => TTA (L)	1
ndhB	HNNY2	149	50	TCA (S) => TTA (L)	1
ndhB	HNNY2	611	204	TCA (S) => TTA (L)	0.8
ndhB	HNNY2	830	277	TCA (S) => TTA (L)	1
ndhB	HNNY2	836	279	TCA (S) => TTA (L)	1
ndhB	HNNY2	1112	371	TCA (S) => TTA (L)	1
ndhB	SDLS10	149	50	TCA (S) => TTA (L)	1
ndhB	SDLS10	611	204	TCA (S) => TTA (L)	0.8
ndhB	SDLS10	830	277	TCA (S) => TTA (L)	1
ndhB	SDLS10	836	279	TCA (S) => TTA (L)	1
ndhB	SDLS10	1112	371	TCA (S) => TTA (L)	1
ndhB	HBQHD5	149	50	TCA (S) => TTA (L)	1
ndhB	HBQHD5	611	204	TCA (S) => TTA (L)	0.8
ndhB	HBQHD5	830	277	TCA (S) => TTA (L)	1
ndhB	HBQHD5	836	279	TCA (S) => TTA (L)	1
ndhB	HBQHD5	1112	371	TCA (S) => TTA (L)	1
ndhB	HNSMX5	149	50	TCA (S) => TTA (L)	1
ndhB	HNSMX5	611	204	TCA (S) => TTA (L)	0.8
ndhB	HNSMX5	830	277	TCA (S) => TTA (L)	1
ndhB	HNSMX5	836	279	TCA (S) => TTA (L)	1
ndhB	HNSMX5	1112	371	TCA (S) => TTA (L)	1
ndhB	SDTA10	149	50	TCA (S) => TTA (L)	1
ndhB	SDTA10	611	204	TCA (S) => TTA (L)	0.8
ndhB	SDTA10	830	277	TCA (S) => TTA (L)	1
ndhB	SDTA10	836	279	TCA (S) => TTA (L)	1
ndhB	SDTA10	1112	371	TCA (S) => TTA (L)	1
ndhB	TJWQ2	149	50	TCA (S) => TTA (L)	1
ndhB	TJWQ2	611	204	TCA (S) => TTA (L)	0.8
ndhB	TJWQ2	830	277	TCA (S) => TTA (L)	1
ndhB	TJWQ2	836	279	TCA (S) => TTA (L)	1
ndhB	TJWQ2	1112	371	TCA (S) => TTA (L)	1
ndhB	SXWN9	149	50	TCA (S) => TTA (L)	1
ndhB	SXWN9	611	204	TCA (S) => TTA (L)	0.8
ndhB	SXWN9	830	277	TCA (S) => TTA (L)	1
ndhB	SXWN9	836	279	TCA (S) => TTA (L)	1
ndhB	SXWN9	1112	371	TCA (S) => TTA (L)	1
ndhB	HBXT5	149	50	TCA (S) => TTA (L)	1
ndhB	HBXT5	611	204	TCA (S) => TTA (L)	0.8
ndhB	HBXT5	830	277	TCA (S) => TTA (L)	1
ndhB	HBXT5	836	279	TCA (S) => TTA (L)	1
ndhB	HBXT5	1112	371	TCA (S) => TTA (L)	1
ndhB	YCRC14	149	50	TCA (S) => TTA (L)	1
ndhB	YCRC14	611	204	TCA (S) => TTA (L)	0.8
ndhB	YCRC14	830	277	TCA (S) => TTA (L)	1
ndhB	YCRC14	836	279	TCA (S) => TTA (L)	1
ndhB	YCRC14	1112	371	TCA (S) => TTA (L)	1
ndhB	HNZZ14	149	50	TCA (S) => TTA (L)	1
ndhB	HNZZ14	611	204	TCA (S) => TTA (L)	0.8
ndhB	HNZZ14	830	277	TCA (S) => TTA (L)	1
ndhB	HNZZ14	836	279	TCA (S) => TTA (L)	1
ndhB	HNZZ14	1112	371	TCA (S) => TTA (L)	1
ndhD	AHLA1	599	200	TCA (S) => TTA (L)	1
ndhD	AHLA1	878	293	TCA (S) => TTA (L)	1
ndhD	AHLA1	1298	433	TCA (S) => TTA (L)	0.8
ndhD	HBCD9	599	200	TCA (S) => TTA (L)	1
ndhD	HBCD9	878	293	TCA (S) => TTA (L)	1
ndhD	HBCD9	1298	433	TCA (S) => TTA (L)	0.8
ndhD	CZCZ1	599	200	TCA (S) => TTA (L)	1
ndhD	CZCZ1	878	293	TCA (S) => TTA (L)	1
ndhD	CZCZ1	1298	433	TCA (S) => TTA (L)	0.8
ndhD	DTYG9	599	200	TCA (S) => TTA (L)	1
ndhD	DTYG9	878	293	TCA (S) => TTA (L)	1
ndhD	DTYG9	1298	433	TCA (S) => TTA (L)	0.8
ndhD	HBXY14	599	200	TCA (S) => TTA (L)	1
ndhD	HBXY14	878	293	TCA (S) => TTA (L)	1
ndhD	HBXY14	1298	433	TCA (S) => TTA (L)	0.8
ndhD	SXHZ9	599	200	TCA (S) => TTA (L)	1
ndhD	SXHZ9	878	293	TCA (S) => TTA (L)	1
ndhD	SXHZ9	1298	433	TCA (S) => TTA (L)	0.8
ndhD	JZTG11	599	200	TCA (S) => TTA (L)	1
ndhD	JZTG11	878	293	TCA (S) => TTA (L)	1
ndhD	JZTG11	1298	433	TCA (S) => TTA (L)	0.8
ndhD	LLXY7	599	200	TCA (S) => TTA (L)	1
ndhD	LLXY7	878	293	TCA (S) => TTA (L)	1
ndhD	LLXY7	1298	433	TCA (S) => TTA (L)	0.8
ndhD	HNLY9	599	200	TCA (S) => TTA (L)	1
ndhD	HNLY9	878	293	TCA (S) => TTA (L)	1
ndhD	HNLY9	1298	433	TCA (S) => TTA (L)	0.8
ndhD	LYMY19	599	200	TCA (S) => TTA (L)	1
ndhD	LYMY19	878	293	TCA (S) => TTA (L)	1
ndhD	NXYC4	599	200	TCA (S) => TTA (L)	1
ndhD	NXYC4	878	293	TCA (S) => TTA (L)	1
ndhD	NXYC4	1298	433	TCA (S) => TTA (L)	0.8
ndhD	HNNY2	599	200	TCA (S) => TTA (L)	1
ndhD	HNNY2	878	293	TCA (S) => TTA (L)	1
ndhD	HNNY2	1298	433	TCA (S) => TTA (L)	0.8
ndhD	SDLS10	599	200	TCA (S) => TTA (L)	1
ndhD	SDLS10	878	293	TCA (S) => TTA (L)	1
ndhD	SDLS10	1298	433	TCA (S) => TTA (L)	0.8
ndhD	HBQHD5	599	200	TCA (S) => TTA (L)	1
ndhD	HBQHD5	878	293	TCA (S) => TTA (L)	1
ndhD	HBQHD5	1298	433	TCA (S) => TTA (L)	0.8
ndhD	HNSMX5	599	200	TCA (S) => TTA (L)	1
ndhD	HNSMX5	878	293	TCA (S) => TTA (L)	1
ndhD	HNSMX5	1298	433	TCA (S) => TTA (L)	0.8
ndhD	SDTA10	599	200	TCA (S) => TTA (L)	1
ndhD	SDTA10	878	293	TCA (S) => TTA (L)	1
ndhD	SDTA10	1298	433	TCA (S) => TTA (L)	0.8
ndhD	TJWQ2	599	200	TCA (S) => TTA (L)	1
ndhD	TJWQ2	878	293	TCA (S) => TTA (L)	1
ndhD	TJWQ2	1298	433	TCA (S) => TTA (L)	0.8
ndhD	SXWN9	599	200	TCA (S) => TTA (L)	1
ndhD	SXWN9	878	293	TCA (S) => TTA (L)	1
ndhD	SXWN9	1298	433	TCA (S) => TTA (L)	0.8
ndhD	HBXT5	599	200	TCA (S) => TTA (L)	1
ndhD	HBXT5	878	293	TCA (S) => TTA (L)	1
ndhD	HBXT5	1298	433	TCA (S) => TTA (L)	0.8
ndhD	YCRC14	599	200	TCA (S) => TTA (L)	1
ndhD	YCRC14	878	293	TCA (S) => TTA (L)	1
ndhD	YCRC14	1298	433	TCA (S) => TTA (L)	0.8
ndhD	HNZZ14	599	200	TCA (S) => TTA (L)	1
ndhD	HNZZ14	878	293	TCA (S) => TTA (L)	1
ndhD	HNZZ14	1298	433	TCA (S) => TTA (L)	0.8
rpoB	AHLA1	995	332	TCA (S) => TTA (L)	0.86
rpoB	HBCD9	551	184	TCA (S) => TTA (L)	1
rpoB	HBCD9	2426	809	TCA (S) => TTA (L)	0.86
rpoB	CZCZ1	551	184	TCA (S) => TTA (L)	1
rpoB	CZCZ1	2426	809	TCA (S) => TTA (L)	0.86
rpoB	DTYG9	995	332	TCA (S) => TTA (L)	0.86
rpoB	HBXY14	551	184	TCA (S) => TTA (L)	1
rpoB	HBXY14	2426	809	TCA (S) => TTA (L)	0.86
rpoB	SXHZ9	551	184	TCA (S) => TTA (L)	1
rpoB	SXHZ9	2426	809	TCA (S) => TTA (L)	0.86
rpoB	JZTG11	551	184	TCA (S) => TTA (L)	1
rpoB	LLXY7	995	332	TCA (S) => TTA (L)	0.86
rpoB	HNLY9	1031	344	TCA (S) => TTA (L)	0.86
rpoB	LYMY19	551	184	TCA (S) => TTA (L)	1
rpoB	NXYC4	551	184	TCA (S) => TTA (L)	1
rpoB	NXYC4	2426	809	TCA (S) => TTA (L)	0.86
rpoB	HNNY2	551	184	TCA (S) => TTA (L)	1
rpoB	HNNY2	2426	809	TCA (S) => TTA (L)	0.86
rpoB	SDLS10	1031	344	TCA (S) => TTA (L)	0.86
rpoB	HBQHD5	551	184	TCA (S) => TTA (L)	1
rpoB	HBQHD5	2426	809	TCA (S) => TTA (L)	0.86
rpoB	HNSMX5	1031	344	TCA (S) => TTA (L)	0.86
rpoB	SDTA10	551	184	TCA (S) => TTA (L)	1
rpoB	SDTA10	2426	809	TCA (S) => TTA (L)	0.86
rpoB	TJWQ2	1031	344	TCA (S) => TTA (L)	0.86
rpoB	SXWN9	1031	344	TCA (S) => TTA (L)	0.86
rpoB	HBXT5	1031	344	TCA (S) => TTA (L)	0.86
rpoB	YCRC14	1031	344	TCA (S) => TTA (L)	0.86
rpoB	HNZZ14	1031	344	TCA (S) => TTA (L)	0.86
rpoC1	AHLA1	41	14	TCA (S) => TTA (L)	1
rpoC1	HBCD9	41	14	TCA (S) => TTA (L)	1
rpoC1	CZCZ1	41	14	TCA (S) => TTA (L)	1
rpoC1	DTYG9	41	14	TCA (S) => TTA (L)	1
rpoC1	HBXY14	41	14	TCA (S) => TTA (L)	1
rpoC1	SXHZ9	41	14	TCA (S) => TTA (L)	1
rpoC1	JZTG11	41	14	TCA (S) => TTA (L)	1
rpoC1	LLXY7	41	14	TCA (S) => TTA (L)	1
rpoC1	HNLY9	41	14	TCA (S) => TTA (L)	1
rpoC1	LYMY19	41	14	TCA (S) => TTA (L)	1
rpoC1	NXYC4	41	14	TCA (S) => TTA (L)	1
rpoC1	HNNY2	41	14	TCA (S) => TTA (L)	1
rpoC1	SDLS10	41	14	TCA (S) => TTA (L)	1
rpoC1	HBQHD5	41	14	TCA (S) => TTA (L)	1
rpoC1	HNSMX5	41	14	TCA (S) => TTA (L)	1
rpoC1	SDTA10	41	14	TCA (S) => TTA (L)	1
rpoC1	TJWQ2	41	14	TCA (S) => TTA (L)	1
rpoC1	SXWN9	41	14	TCA (S) => TTA (L)	1
rpoC1	HBXT5	41	14	TCA (S) => TTA (L)	1
rpoC1	YCRC14	41	14	TCA (S) => TTA (L)	1
rpoC1	HNZZ14	41	14	TCA (S) => TTA (L)	1
rpoC2	AHLA1	1523	508	TCA (S) => TTA (L)	0.86
rpoC2	HBCD9	3734	1245	TCA (S) => TTA (L)	0.86
rpoC2	CZCZ1	3722	1241	TCA (S) => TTA (L)	0.86
rpoC2	DTYG9	3722	1241	TCA (S) => TTA (L)	0.86
rpoC2	HBXY14	3722	1241	TCA (S) => TTA (L)	0.86
rpoC2	SXHZ9	3722	1241	TCA (S) => TTA (L)	0.86
rpoC2	JZTG11	3722	1241	TCA (S) => TTA (L)	0.86
rpoC2	LLXY7	1940	647	TCA (S) => TTA (L)	0.86
rpoC2	HNLY9	3722	1241	TCA (S) => TTA (L)	0.86
rpoC2	LYMY19	3722	1241	TCA (S) => TTA (L)	0.86
rpoC2	NXYC4	3734	1245	TCA (S) => TTA (L)	0.86
rpoC2	HNNY2	3722	1241	TCA (S) => TTA (L)	0.86
rpoC2	SDLS10	3722	1241	TCA (S) => TTA (L)	0.86
rpoC2	HBQHD5	3722	1241	TCA (S) => TTA (L)	0.86
rpoC2	HNSMX5	3722	1241	TCA (S) => TTA (L)	0.86
rpoC2	SDTA10	3734	1245	TCA (S) => TTA (L)	0.86
rpoC2	TJWQ2	1940	647	TCA (S) => TTA (L)	0.86
rpoC2	SXWN9	3722	1241	TCA (S) => TTA (L)	0.86
rpoC2	HBXT5	3722	1241	TCA (S) => TTA (L)	0.86
rpoC2	YCRC14	3722	1241	TCA (S) => TTA (L)	0.86
rpoC2	HNZZ14	3722	1241	TCA (S) => TTA (L)	0.86
rps14	AHLA1	80	27	TCA (S) => TTA (L)	1
rps14	HBCD9	80	27	TCA (S) => TTA (L)	1
rps14	CZCZ1	80	27	TCA (S) => TTA (L)	1
rps14	DTYG9	80	27	TCA (S) => TTA (L)	1
rps14	HBXY14	80	27	TCA (S) => TTA (L)	1
rps14	SXHZ9	80	27	TCA (S) => TTA (L)	1
rps14	JZTG11	80	27	TCA (S) => TTA (L)	1
rps14	LLXY7	80	27	TCA (S) => TTA (L)	1
rps14	HNLY9	80	27	TCA (S) => TTA (L)	1
rps14	LYMY19	80	27	TCA (S) => TTA (L)	1
rps14	NXYC4	80	27	TCA (S) => TTA (L)	1
rps14	HNNY2	80	27	TCA (S) => TTA (L)	1
rps14	SDLS10	80	27	TCA (S) => TTA (L)	1
rps14	HBQHD5	80	27	TCA (S) => TTA (L)	1
rps14	HNSMX5	80	27	TCA (S) => TTA (L)	1
rps14	SDTA10	80	27	TCA (S) => TTA (L)	1
rps14	TJWQ2	80	27	TCA (S) => TTA (L)	1
rps14	SXWN9	80	27	TCA (S) => TTA (L)	1
rps14	HBXT5	80	27	TCA (S) => TTA (L)	1
rps14	YCRC14	80	27	TCA (S) => TTA (L)	1
rps14	HNZZ14	80	27	TCA (S) => TTA (L)	1
rps16	AHLA1	212	71	TCA (S) => TTA (L)	0.83
rps16	HBCD9	212	71	TCA (S) => TTA (L)	0.83
rps16	CZCZ1	212	71	TCA (S) => TTA (L)	0.83
rps16	DTYG9	212	71	TCA (S) => TTA (L)	0.83
rps16	HBXY14	212	71	TCA (S) => TTA (L)	0.83
rps16	SXHZ9	212	71	TCA (S) => TTA (L)	0.83
rps16	JZTG11	212	71	TCA (S) => TTA (L)	0.83
rps16	LLXY7	212	71	TCA (S) => TTA (L)	0.83
rps16	HNLY9	212	71	TCA (S) => TTA (L)	0.83
rps16	LYMY19	212	71	TCA (S) => TTA (L)	0.83
rps16	NXYC4	212	71	TCA (S) => TTA (L)	0.83
rps16	HNNY2	212	71	TCA (S) => TTA (L)	0.83
rps16	SDLS10	212	71	TCA (S) => TTA (L)	0.83
rps16	HBQHD5	212	71	TCA (S) => TTA (L)	0.83
rps16	HNSMX5	212	71	TCA (S) => TTA (L)	0.83
rps16	SDTA10	212	71	TCA (S) => TTA (L)	0.83
rps16	TJWQ2	212	71	TCA (S) => TTA (L)	0.83
rps16	SXWN9	212	71	TCA (S) => TTA (L)	0.83
rps16	HBXT5	212	71	TCA (S) => TTA (L)	0.83
rps16	YCRC14	212	71	TCA (S) => TTA (L)	0.83
rps16	HNZZ14	212	71	TCA (S) => TTA (L)	0.83
rps2	AHLA1	248	83	TCA (S) => TTA (L)	1
rps2	HBCD9	248	83	TCA (S) => TTA (L)	1
rps2	CZCZ1	248	83	TCA (S) => TTA (L)	1
rps2	DTYG9	248	83	TCA (S) => TTA (L)	1
rps2	HBXY14	248	83	TCA (S) => TTA (L)	1
rps2	SXHZ9	248	83	TCA (S) => TTA (L)	1
rps2	JZTG11	248	83	TCA (S) => TTA (L)	1
rps2	LLXY7	248	83	TCA (S) => TTA (L)	1
rps2	HNLY9	248	83	TCA (S) => TTA (L)	1
rps2	LYMY19	248	83	TCA (S) => TTA (L)	1
rps2	NXYC4	248	83	TCA (S) => TTA (L)	1
rps2	HNNY2	248	83	TCA (S) => TTA (L)	1
rps2	SDLS10	248	83	TCA (S) => TTA (L)	1
rps2	HBQHD5	248	83	TCA (S) => TTA (L)	1
rps2	HNSMX5	248	83	TCA (S) => TTA (L)	1
rps2	SDTA10	248	83	TCA (S) => TTA (L)	1
rps2	TJWQ2	248	83	TCA (S) => TTA (L)	1
rps2	SXWN9	248	83	TCA (S) => TTA (L)	1
rps2	HBXT5	248	83	TCA (S) => TTA (L)	1
rps2	YCRC14	248	83	TCA (S) => TTA (L)	1
rps2	HNZZ14	248	83	TCA (S) => TTA (L)	1	366
petD	HBCD9	356	119	TCC (S) => TTC (F)	1
petD	NXYC4	356	119	TCC (S) => TTC (F)	1
petD	SDTA10	356	119	TCC (S) => TTC (F)	1	3
accD	AHLA1	983	328	TCG (S) => TTG (L)	0.8
accD	HBCD9	983	328	TCG (S) => TTG (L)	0.8
accD	CZCZ1	992	331	TCG (S) => TTG (L)	0.8
accD	DTYG9	992	331	TCG (S) => TTG (L)	0.8
accD	HBXY14	992	331	TCG (S) => TTG (L)	0.8
accD	SXHZ9	992	331	TCG (S) => TTG (L)	0.8
accD	JZTG11	992	331	TCG (S) => TTG (L)	0.8
accD	LLXY7	959	320	TCG (S) => TTG (L)	0.8
accD	HNLY9	992	331	TCG (S) => TTG (L)	0.8
accD	LYMY19	992	331	TCG (S) => TTG (L)	0.8
accD	NXYC4	1016	339	TCG (S) => TTG (L)	0.8
accD	HNNY2	992	331	TCG (S) => TTG (L)	0.8
accD	SDLS10	992	331	TCG (S) => TTG (L)	0.8
accD	HBQHD5	992	331	TCG (S) => TTG (L)	0.8
accD	HNSMX5	992	331	TCG (S) => TTG (L)	0.8
accD	SDTA10	983	328	TCG (S) => TTG (L)	0.8
accD	TJWQ2	992	331	TCG (S) => TTG (L)	0.8
accD	SXWN9	992	331	TCG (S) => TTG (L)	0.8
accD	HBXT5	992	331	TCG (S) => TTG (L)	0.8
accD	YCRC14	992	331	TCG (S) => TTG (L)	0.8
matK	AHLA1	371	124	TCG (S) => TTG (L)	0.86
matK	HBCD9	1190	397	TCG (S) => TTG (L)	0.86
matK	CZCZ1	1190	397	TCG (S) => TTG (L)	0.86
matK	DTYG9	1181	394	TCG (S) => TTG (L)	0.86
matK	HBXY14	1190	397	TCG (S) => TTG (L)	0.86
matK	SXHZ9	1190	397	TCG (S) => TTG (L)	0.86
matK	JZTG11	368	123	TCG (S) => TTG (L)	0.86
matK	HNLY9	1181	394	TCG (S) => TTG (L)	0.86
matK	LYMY22	1190	397	TCG (S) => TTG (L)	0.86
matK	NXYC4	1190	397	TCG (S) => TTG (L)	0.86
matK	HNNY2	1181	394	TCG (S) => TTG (L)	0.86
matK	SDLS10	1181	394	TCG (S) => TTG (L)	0.86
matK	HBQHD5	1190	397	TCG (S) => TTG (L)	0.86
matK	HNSMX5	1181	394	TCG (S) => TTG (L)	0.86
matK	SDTA10	1190	397	TCG (S) => TTG (L)	0.86
matK	TJWQ2	1181	394	TCG (S) => TTG (L)	0.86
matK	SXWN9	1190	397	TCG (S) => TTG (L)	0.86
matK	HBXT5	1190	397	TCG (S) => TTG (L)	0.86
matK	YCRC14	1190	397	TCG (S) => TTG (L)	0.86
matK	HNZZ14	1190	397	TCG (S) => TTG (L)	0.86
ndhD	AHLA1	674	225	TCG (S) => TTG (L)	1
ndhD	HBCD9	674	225	TCG (S) => TTG (L)	1
ndhD	CZCZ1	674	225	TCG (S) => TTG (L)	1
ndhD	DTYG9	674	225	TCG (S) => TTG (L)	1
ndhD	HBXY14	674	225	TCG (S) => TTG (L)	1
ndhD	SXHZ9	674	225	TCG (S) => TTG (L)	1
ndhD	JZTG11	674	225	TCG (S) => TTG (L)	1
ndhD	LLXY7	674	225	TCG (S) => TTG (L)	1
ndhD	HNLY9	674	225	TCG (S) => TTG (L)	1
ndhD	LYMY19	674	225	TCG (S) => TTG (L)	1
ndhD	NXYC4	674	225	TCG (S) => TTG (L)	1
ndhD	HNNY2	674	225	TCG (S) => TTG (L)	1
ndhD	SDLS10	674	225	TCG (S) => TTG (L)	1
ndhD	HBQHD5	674	225	TCG (S) => TTG (L)	1
ndhD	HNSMX5	674	225	TCG (S) => TTG (L)	1
ndhD	SDTA10	674	225	TCG (S) => TTG (L)	1
ndhD	TJWQ2	674	225	TCG (S) => TTG (L)	1
ndhD	SXWN9	674	225	TCG (S) => TTG (L)	1
ndhD	HBXT5	674	225	TCG (S) => TTG (L)	1
ndhD	YCRC14	674	225	TCG (S) => TTG (L)	1
ndhD	HNZZ14	674	225	TCG (S) => TTG (L)	1
rpoB	HBCD9	566	189	TCG (S) => TTG (L)	1
rpoB	CZCZ1	566	189	TCG (S) => TTG (L)	1
rpoB	HBXY14	566	189	TCG (S) => TTG (L)	1
rpoB	SXHZ9	566	189	TCG (S) => TTG (L)	1
rpoB	JZTG11	566	189	TCG (S) => TTG (L)	1
rpoB	LYMY19	566	189	TCG (S) => TTG (L)	1
rpoB	NXYC4	566	189	TCG (S) => TTG (L)	1
rpoB	HNNY2	566	189	TCG (S) => TTG (L)	1
rpoB	HBQHD5	566	189	TCG (S) => TTG (L)	1
rpoB	SDTA10	566	189	TCG (S) => TTG (L)	1	70
ndhB	AHLA1	746	249	TCT (S) => TTT (F)	1
ndhB	HBCD9	746	249	TCT (S) => TTT (F)	1
ndhB	CZCZ1	746	249	TCT (S) => TTT (F)	1
ndhB	DTYG9	746	249	TCT (S) => TTT (F)	1
ndhB	HBXY14	746	249	TCT (S) => TTT (F)	1
ndhB	SXHZ9	746	249	TCT (S) => TTT (F)	1
ndhB	JZTG11	746	249	TCT (S) => TTT (F)	1
ndhB	LLXY7	746	249	TCT (S) => TTT (F)	1
ndhB	HNLY9	746	249	TCT (S) => TTT (F)	1
ndhB	LYMY19	746	249	TCT (S) => TTT (F)	1
ndhB	NXYC4	746	249	TCT (S) => TTT (F)	1
ndhB	HNNY2	746	249	TCT (S) => TTT (F)	1
ndhB	SDLS10	746	249	TCT (S) => TTT (F)	1
ndhB	HBQHD5	746	249	TCT (S) => TTT (F)	1
ndhB	HNSMX5	746	249	TCT (S) => TTT (F)	1
ndhB	SDTA10	746	249	TCT (S) => TTT (F)	1
ndhB	TJWQ2	746	249	TCT (S) => TTT (F)	1
ndhB	SXWN9	746	249	TCT (S) => TTT (F)	1
ndhB	HBXT5	746	249	TCT (S) => TTT (F)	1
ndhB	YCRC14	746	249	TCT (S) => TTT (F)	1
ndhB	HNZZ14	746	249	TCT (S) => TTT (F)	1
ndhD	AHLA1	47	16	TCT (S) => TTT (F)	0.8
ndhD	HBCD9	47	16	TCT (S) => TTT (F)	0.8
ndhD	CZCZ1	47	16	TCT (S) => TTT (F)	0.8
ndhD	DTYG9	47	16	TCT (S) => TTT (F)	0.8
ndhD	HBXY14	47	16	TCT (S) => TTT (F)	0.8
ndhD	SXHZ9	47	16	TCT (S) => TTT (F)	0.8
ndhD	JZTG11	47	16	TCT (S) => TTT (F)	0.8
ndhD	LLXY7	47	16	TCT (S) => TTT (F)	0.8
ndhD	HNLY9	47	16	TCT (S) => TTT (F)	0.8
ndhD	LYMY19	47	16	TCT (S) => TTT (F)	0.8
ndhD	NXYC4	47	16	TCT (S) => TTT (F)	0.8
ndhD	HNNY2	47	16	TCT (S) => TTT (F)	0.8
ndhD	SDLS10	47	16	TCT (S) => TTT (F)	0.8
ndhD	HBQHD5	47	16	TCT (S) => TTT (F)	0.8
ndhD	HNSMX5	47	16	TCT (S) => TTT (F)	0.8
ndhD	SDTA10	47	16	TCT (S) => TTT (F)	0.8
ndhD	TJWQ2	47	16	TCT (S) => TTT (F)	0.8
ndhD	SXWN9	47	16	TCT (S) => TTT (F)	0.8
ndhD	HBXT5	47	16	TCT (S) => TTT (F)	0.8
ndhD	YCRC14	47	16	TCT (S) => TTT (F)	0.8
ndhD	HNZZ14	47	16	TCT (S) => TTT (F)	0.8
ndhF	AHLA1	392	131	TCT (S) => TTT (F)	1
ndhF	HBCD9	392	131	TCT (S) => TTT (F)	1
ndhF	CZCZ1	392	131	TCT (S) => TTT (F)	1
ndhF	DTYG9	392	131	TCT (S) => TTT (F)	1
ndhF	HBXY14	392	131	TCT (S) => TTT (F)	1
ndhF	SXHZ9	392	131	TCT (S) => TTT (F)	1
ndhF	JZTG11	392	131	TCT (S) => TTT (F)	1
ndhF	LLXY7	392	131	TCT (S) => TTT (F)	1
ndhF	HNLY9	392	131	TCT (S) => TTT (F)	1
ndhF	LYMY19	392	131	TCT (S) => TTT (F)	1
ndhF	NXYC4	392	131	TCT (S) => TTT (F)	1
ndhF	HNNY2	392	131	TCT (S) => TTT (F)	1
ndhF	SDLS10	392	131	TCT (S) => TTT (F)	1
ndhF	HBQHD5	392	131	TCT (S) => TTT (F)	1
ndhF	HNSMX5	392	131	TCT (S) => TTT (F)	1
ndhF	SDTA10	392	131	TCT (S) => TTT (F)	1
ndhF	TJWQ2	392	131	TCT (S) => TTT (F)	1
ndhF	SXWN9	392	131	TCT (S) => TTT (F)	1
ndhF	HBXT5	392	131	TCT (S) => TTT (F)	1
ndhF	YCRC14	392	131	TCT (S) => TTT (F)	1
ndhF	HNZZ14	392	131	TCT (S) => TTT (F)	1
petD	HBCD9	239	80	TCT (S) => TTT (F)	1
petD	NXYC4	239	80	TCT (S) => TTT (F)	1
petD	SDTA10	239	80	TCT (S) => TTT (F)	1
psbF	AHLA1	77	26	TCT (S) => TTT (F)	1
psbF	HBCD9	77	26	TCT (S) => TTT (F)	1
psbF	CZCZ1	77	26	TCT (S) => TTT (F)	1
psbF	DTYG9	77	26	TCT (S) => TTT (F)	1
psbF	HBXY14	77	26	TCT (S) => TTT (F)	1
psbF	SXHZ9	77	26	TCT (S) => TTT (F)	1
psbF	JZTG11	77	26	TCT (S) => TTT (F)	1
psbF	LLXY7	77	26	TCT (S) => TTT (F)	1
psbF	HNLY9	77	26	TCT (S) => TTT (F)	1
psbF	LYMY19	77	26	TCT (S) => TTT (F)	1
psbF	NXYC4	77	26	TCT (S) => TTT (F)	1
psbF	HNNY2	77	26	TCT (S) => TTT (F)	1
psbF	SDLS10	77	26	TCT (S) => TTT (F)	1
psbF	HBQHD5	77	26	TCT (S) => TTT (F)	1
psbF	HNSMX5	77	26	TCT (S) => TTT (F)	1
psbF	SDTA10	77	26	TCT (S) => TTT (F)	1
psbF	TJWQ2	77	26	TCT (S) => TTT (F)	1
psbF	SXWN9	77	26	TCT (S) => TTT (F)	1
psbF	HBXT5	77	26	TCT (S) => TTT (F)	1
psbF	YCRC14	77	26	TCT (S) => TTT (F)	1
psbF	HNZZ14	77	26	TCT (S) => TTT (F)	1
rpoB	AHLA1	569	190	TCT (S) => TTT (F)	1
rpoB	HBCD9	338	113	TCT (S) => TTT (F)	1
rpoB	HBCD9	2000	667	TCT (S) => TTT (F)	1
rpoB	CZCZ1	338	113	TCT (S) => TTT (F)	1
rpoB	CZCZ1	2000	667	TCT (S) => TTT (F)	1
rpoB	DTYG9	569	190	TCT (S) => TTT (F)	1
rpoB	HBXY14	338	113	TCT (S) => TTT (F)	1
rpoB	HBXY14	2000	667	TCT (S) => TTT (F)	1
rpoB	SXHZ9	338	113	TCT (S) => TTT (F)	1
rpoB	SXHZ9	2000	667	TCT (S) => TTT (F)	1
rpoB	JZTG11	338	113	TCT (S) => TTT (F)	1
rpoB	JZTG11	2000	667	TCT (S) => TTT (F)	1
rpoB	LLXY7	569	190	TCT (S) => TTT (F)	1
rpoB	HNLY9	605	202	TCT (S) => TTT (F)	1
rpoB	LYMY19	338	113	TCT (S) => TTT (F)	1
rpoB	LYMY19	2000	667	TCT (S) => TTT (F)	1
rpoB	NXYC4	338	113	TCT (S) => TTT (F)	1
rpoB	NXYC4	2000	667	TCT (S) => TTT (F)	1
rpoB	HNNY2	338	113	TCT (S) => TTT (F)	1
rpoB	HNNY2	2000	667	TCT (S) => TTT (F)	1
rpoB	SDLS10	605	202	TCT (S) => TTT (F)	1
rpoB	HBQHD5	338	113	TCT (S) => TTT (F)	1
rpoB	HBQHD5	2000	667	TCT (S) => TTT (F)	1
rpoB	HNSMX5	605	202	TCT (S) => TTT (F)	1
rpoB	SDTA10	338	113	TCT (S) => TTT (F)	1
rpoB	SDTA10	2000	667	TCT (S) => TTT (F)	1
rpoB	TJWQ2	605	202	TCT (S) => TTT (F)	1
rpoB	SXWN9	605	202	TCT (S) => TTT (F)	1
rpoB	HBXT5	605	202	TCT (S) => TTT (F)	1
rpoB	YCRC14	605	202	TCT (S) => TTT (F)	1
rpoB	HNZZ14	605	202	TCT (S) => TTT (F)	1	118
