# Supplementary material for: A comparative plastomic analysis of Ziziphus jujuba var. spinosa (Bunge) Hu ex H. F. Chow and implication of the origin of Chinese jujube
Source: AoB Plants. 2023 Feb 21;15(2):plad006. doi: 10.1093/aobpla/plad006 (PMC10071050; doi:10.1093/aobpla/plad006)
Supplement: plad006_suppl_Supplementary_Table_S6 [file plad006_suppl_supplementary_table_s6.xlsx]

## Sheet: Sheet1
Table S6 Detailed infromation about the SSRs detected in the sour jujube plastome
	10a	11a	12a	13a	14a	15a	17a	18a	19a	10t	11t	12t	13t	14t	15t	16t	17t	18t	19t	10g	6at	8at	9at	14at	17at	7ta	9ta	10ta	15ta	6att	Total
AHLA1	6	8	5	2	2		1			13	10	6	5	1	2						2					1					64
HBCD9	6	6	5	1	3	1	1			16	10	7	4	1	1					1	2									1	66
CZCZ1	7	5	3	2	1	3	1	1		15	5	12	2		5				1	1	3									1	68
SXHZ9	8	5	4	2	1	3	1		1	15	5	11	2	1	5				1		3									1	69
HBXY14	8	5	3	2	2	3	1			14	5	11	2	2	5						4									1	68
HNLY9	8	3	3	1	1	3	1	1		15	3	12	2	1	5				1	1	2										63
HNNY2	8	5	3	1	2	2		1		14	4	11	2	2	5						2										62
HNSMX5	9	5	3	1	1	3	1		1	14	5	11	2	1	5					1	3										66
NXYC4	7	4	2	4	3	1	1		1	16	7	8	4	2	2		1	2	2	1	3									2	73
DTYG9	6	4	7	2	3		1			13	11	7	3	4	2						2										65
SDLS10	6	6	6	3	2		1			13	10	7	6	2	1						4									1	68
SXWN9	7	6	7	2	4		1			13	10	7	4	3	2						2									1	69
YCRC14	6	5	4	3	3	1	1			14	10	7	6	1	2						4									1	68
HBXT5	6	6	5	2	3	1	1			13	9	7	4	3	2						3									1	66
SDTA10	6	6	5	2	4		1			13	11	7	5	2	2					1	4	1								1	71
TJWQ2	8	6	3	2	1	3	1	1		13	6	11	2	1	5			1		1	4									1	70
HNZZ14	8	6	3	2	1	3	1	1		13	6	11	2	1	5			1		1	4									2	71
LLXY7	6	2	5	1	3	1	1			16	10	6	2	3	5						2										63
JZTG11	8	5	3	3	4	1	1			13	11	7	3	4	2				1		6	1					1	1		1	76
HBQHD5	6	6	3	2	3	1	1			12	13	7	3	4	2						6	1	1						1	1	73
LYMY19	7	5	4	2	3	1	1		1	15	10	6	4	3	2	1	1		1		2			1	1		2			1	74
